# Supplementary material for: Exploring the roles of roughness, friction and adhesion in discontinuous shear thickening by means of thermo-responsive particles
Source: Nat Commun. 2021 Mar 5;12:1477. doi: 10.1038/s41467-021-21580-y (PMC7935878; doi:10.1038/s41467-021-21580-y)
Supplement: Supplementary file 4 — Source Data [file 41467_2021_21580_MOESM4_ESM.xlsx]

## Sheet: Fig2A
	20C					40C
EX distance	EX force	RE distance	RE force		EX distance	EX force	RE distance	RE force
99.8086	0.0476309				99.9179	0.276375	-20.3147	14.124
99.656	0.0457229				99.6707	0.260927	-20.4243	13.3069
99.4906	0.0745712				99.399	0.266752	-20.189	12.6608
99.1029	0.0528751				99.1273	0.262738	-20.2681	12.1262
98.7346	0.0742864				98.9059	0.247627	-20.1367	11.6485
98.4803	0.0713586				98.6727	0.242323	-20.1241	11.1392
98.2232	0.0543588				98.3061	0.241878	-20.1387	10.6863
97.7844	0.0500325				97.9287	0.238009	-20.0844	10.2727
97.8017	0.0483635				97.6673	0.239455	-19.9568	9.91692
97.33	0.0374704				97.6873	0.243172	-19.9784	9.60577
96.9325	0.0561641				96.9993	0.24978	-19.805	9.27289
96.7311	0.0610593				96.8757	0.237058	-19.9728	8.93488
96.4832	0.0470199				96.3193	0.237335	-19.7869	8.62743
96.2106	0.0383476				96.2102	0.258305	-19.6975	8.3593
95.7435	0.0520615				96.096	0.254139	-19.7458	8.03304
95.7135	0.0632306				95.6619	0.256667	-19.6143	7.73522
95.3699	0.0752073				95.2756	0.252466	-19.5539	7.43028
95.1288	0.0689067				94.9985	0.246315	-19.517	7.14744
94.8274	0.0681032				94.7497	0.235504	-19.4095	6.86535
94.6187	0.0564148				94.4161	0.228296	-19.382	6.65619
94.2713	0.0463825				94.1742	0.225414	-19.208	6.46742
93.761	0.0588687				93.8715	0.22021	-19.112	6.28558
93.6842	0.0640659				93.6366	0.206677	-19.2304	6.10126
93.5801	0.0550538				93.3155	0.225336	-19.1886	5.955
93.1281	0.0654283				92.8202	0.215087	-18.8692	5.79186
92.8272	0.0740981				92.6602	0.223087	-19.0524	5.65587
92.5024	0.0837481				92.2747	0.21399	-18.9065	5.53517
92.1962	0.091709				92.1362	0.209114	-18.7006	5.38016
91.9279	0.101284				91.9051	0.216851	-18.7076	5.20191
91.6386	0.12174				91.6348	0.217302	-18.6398	5.02604
91.2186	0.108062	-33.6972	15.0251		91.2313	0.211795	-18.5488	4.82415
91.0162	0.114973	-33.7599	14.9273		90.8226	0.207487	-18.4909	4.6198
90.7545	0.106806	-33.5094	14.8062		90.6806	0.191354	-18.6617	4.46431
90.5394	0.0997467	-33.5142	14.6894		90.4675	0.192092	-18.2751	4.31209
90.2379	0.0923984	-33.4345	14.5754		90.0875	0.190473	-18.4014	4.13834
89.9172	0.094077	-33.3168	14.4799		89.7314	0.194808	-18.2827	3.92128
89.5625	0.100325	-33.2929	14.3742		89.5271	0.206168	-18.2027	3.72758
89.3697	0.0950026	-33.1703	14.2865		89.3568	0.201022	-17.9616	3.55694
88.9792	0.0686108	-33.2378	14.1745		89.0665	0.200482	-17.8478	3.38315
88.8088	0.0699943	-33.0278	14.057		88.7176	0.217063	-17.8356	3.22774
88.4932	0.0687333	-32.9383	13.9177		88.4646	0.208128	-17.7743	3.06214
88.2539	0.0889688	-32.8015	13.8091		88.04	0.20262	-17.5839	2.89357
88.0908	0.0873283	-32.8882	13.7132		87.7577	0.210612	-17.7203	2.71913
87.5844	0.0831319	-32.7072	13.6233		87.4497	0.214728	-17.4667	2.56337
87.41	0.0790006	-32.7709	13.5298		87.2079	0.220945	-17.4308	2.42728
86.9052	0.0720783	-32.6423	13.4338		86.8416	0.216512	-17.3359	2.28352
86.7356	0.0684473	-32.5296	13.3187		86.6403	0.214072	-17.3564	2.17697
86.4761	0.0903702	-32.478	13.2211		86.2972	0.206572	-17.225	2.08665
86.2377	0.100476	-32.4723	13.1163		85.8533	0.193766	-17.1108	1.99648
86.1041	0.0786469	-32.2226	13.041		85.7572	0.206329	-17.0942	1.92734
85.6165	0.0669739	-32.1337	12.9615		85.2578	0.204347	-16.8838	1.81532
85.5605	0.0803639	-32.0917	12.873		85.1174	0.190335	-16.7293	1.72343
85.0565	0.0861851	-31.7527	12.7621		85.0333	0.188982	-16.7512	1.61486
84.8132	0.0906646	-31.7441	12.6353		84.5105	0.186306	-16.6844	1.49443
84.3723	0.0900358	-31.616	12.5077		84.1405	0.169993	-16.5872	1.40473
84.2372	0.0999522	-31.9025	12.3907		83.9286	0.172953	-16.4434	1.25409
83.902	0.107916	-31.6831	12.2756		83.6993	0.173234	-16.4432	1.11524
83.577	0.103589	-31.4952	12.1862		83.4108	0.162987	-16.2855	1.0181
83.0763	0.122544	-31.5182	12.0836		83.1813	0.146532	-16.181	0.915484
83.2112	0.123726	-31.2754	11.9769		82.7097	0.147512	-16.0463	0.82603
82.6128	0.115606	-31.1641	11.8586		82.6176	0.149898	-16.0865	0.735395
82.5144	0.116443	-31.1596	11.7378		82.1254	0.138595	-15.9772	0.667014
82.1423	0.10454	-30.9871	11.6424		81.9376	0.129829	-15.8385	0.63726
81.8017	0.0906527	-31.0141	11.5571		81.7036	0.136392	-15.5782	0.555425
81.3688	0.0822474	-30.7724	11.4754		81.3942	0.137377	-15.5456	0.495052
81.2963	0.0708216	-30.7363	11.3979		81.0143	0.151239	-15.6022	0.390579
81.0316	0.0718185	-30.4697	11.2832		80.931	0.160071	-15.2888	0.240838
80.6969	0.0704056	-30.4813	11.1771		80.5799	0.162441	-15.2267	0.110392
80.3679	0.0634275	-30.353	11.0852		80.2597	0.167236	-15.1856	0.0170882
80.0475	0.0669496	-30.1491	10.9989		79.8573	0.158168	-15.1452	-0.0896397
79.6809	0.0665043	-30.181	10.9407		79.601	0.149278	-15.1524	-0.207595
79.6548	0.0747665	-30.0207	10.8774		79.2439	0.137132	-14.8047	-0.349702
79.1625	0.0847138	-29.9171	10.8038		79.062	0.133433	-14.7956	-0.43153
78.9808	0.0832412	-29.8431	10.7135		78.8498	0.119364	-14.7789	-0.534458
78.5962	0.0837642	-29.8293	10.6207		78.4951	0.109141	-14.5612	-0.64836
78.3264	0.0689722	-29.8893	10.5385		78.2265	0.109025	-14.3542	-0.707297
78.118	0.0657614	-29.6821	10.4525		77.8184	0.117186	-14.4033	-0.76498
77.8567	0.0683312	-29.5481	10.379		77.5642	0.122407	-14.2609	-0.848058
77.3858	0.0615688	-29.5522	10.3021		77.4005	0.12958	-14.1547	-0.889987
77.0915	0.0602369	-29.2973	10.2099		77.0103	0.135856	-14.1291	-0.890899
77.0533	0.0583131	-29.2681	10.1087		76.8143	0.154408	-14.1805	-0.86454
76.7918	0.0658842	-29.1747	9.99518		76.427	0.16113	-13.8453	-0.910577
76.3709	0.0668094	-29.0241	9.89887		76.2317	0.169643	-13.7154	-0.976911
76.0392	0.0562026	-28.9314	9.79117		75.8588	0.174122	-13.5763	-0.99881
75.8888	0.0612109	-28.8854	9.70856		75.5825	0.192166	-13.5369	-1.03612
75.5036	0.0650807	-28.6454	9.62539		75.3825	0.192927	-13.4537	-1.07588
75.3235	0.058063	-28.5038	9.52857		74.9826	0.17581	-13.3445	-1.13457
74.9992	0.0595751	-28.5052	9.4284		74.7797	0.182866	-13.2022	-1.23209
74.7139	0.0483976	-28.4736	9.31335		74.5588	0.181665	-13.207	-1.37521
74.2921	0.0386755	-28.2441	9.22763		74.1253	0.180527	-13.0713	-1.5529
74.2519	0.031192	-28.299	9.14738		73.9128	0.178765	-12.8903	-1.67585
73.9107	0.0265038	-28.1297	9.05337		73.6499	0.176784	-12.8518	-1.75591
73.5234	0.0356457	-27.8198	8.97585		73.308	0.176673	-12.5721	-1.79379
73.18	0.0346927	-28.0679	8.87324		73.0181	0.155368	-12.632	-1.86299
73.0218	0.0435101	-27.9326	8.76804		72.7051	0.136664	-12.3843	-1.92903
72.8405	0.0605582	-27.5857	8.65445		72.5763	0.142044	-12.3697	-1.98544
72.3412	0.0533622	-27.608	8.55411		72.1913	0.132817	-12.1848	-2.00484
71.9602	0.074909	-27.5288	8.49054		71.8524	0.128505	-12.2569	-2.07984
71.7676	0.0762557	-27.3182	8.41308		71.5367	0.123496	-12.07	-2.17962
71.5361	0.0960447	-27.289	8.32718		71.2638	0.114453	-12.0676	-2.26607
71.2262	0.0976395	-26.9139	8.24433		70.965	0.123391	-11.8949	-2.33241
70.9936	0.0951842	-27.0588	8.15727		70.8187	0.122334	-11.567	-2.43667
70.6637	0.102457	-26.9436	8.07218		70.3584	0.130225	-11.6604	-2.5138
70.3242	0.100609	-26.9177	7.98367		70.1097	0.131784	-11.4189	-2.61657
69.9374	0.0978569	-26.6959	7.91139		69.8155	0.132048	-11.3851	-2.69414
69.737	0.100676	-26.8054	7.83788		69.6617	0.13776	-11.2308	-2.79903
69.6343	0.0998884	-26.298	7.74966		69.1359	0.132362	-11.2069	-2.80499
69.2308	0.11251	-26.1545	7.64885		68.9416	0.144869	-10.9506	-2.78649
68.9041	0.0949023	-26.1658	7.54655		68.7123	0.157822	-10.8211	-2.76351
68.6138	0.11219	-26.2576	7.45417		68.3768	0.149376	-10.7453	-2.76171
68.4302	0.108347	-26.0635	7.3696		68.0859	0.148785	-10.7599	-2.74809
67.9679	0.110784	-25.929	7.29439		67.6769	0.13772	-10.5535	-2.74827
67.7885	0.103915	-25.9161	7.24558		67.4072	0.148614	-10.5366	-2.74907
67.6713	0.122777	-25.6179	7.16493		67.2089	0.151634	-10.3676	-2.75819
67.0487	0.132899	-25.6227	7.08114		67.0243	0.14874	-10.3965	-2.7674
66.9007	0.1344	-25.6049	7.01112		66.6463	0.147829	-10.05	-2.82922
66.5789	0.140535	-25.2661	6.93491		66.3056	0.132472	-9.91143	-2.83588
66.347	0.148777	-25.1712	6.87535		65.9594	0.120552	-9.90073	-2.92566
65.9846	0.14337	-25.1897	6.81099		65.698	0.113869	-9.76369	-3.01493
65.7186	0.168731	-25.0647	6.74295		65.3731	0.109817	-9.68035	-3.15216
65.5243	0.176576	-24.8562	6.67341		65.3183	0.117034	-9.52176	-3.25819
65.1245	0.187728	-24.727	6.59017		64.8915	0.129593	-9.39136	-3.32795
64.961	0.169477	-24.8161	6.51647		64.5315	0.124996	-9.27946	-3.37431
64.5664	0.169989	-24.6245	6.42333		64.1161	0.113282	-9.29151	-3.36727
64.2619	0.158499	-24.4969	6.33393		64.0761	0.122567	-9.00215	-3.37659
63.9481	0.144415	-24.3298	6.26734		63.7486	0.12351	-8.92394	-3.44924
63.7579	0.143717	-24.2955	6.19578		63.5234	0.121399	-8.71123	-3.47112
63.5467	0.13962	-24.1033	6.1244		63.0622	0.119083	-8.71804	-3.462
63.12	0.115444	-23.9581	6.04609		62.8224	0.107248	-8.46671	-3.39122
62.7882	0.108832	-23.9292	5.9705		62.6487	0.112003	-8.46943	-3.33841
62.6121	0.0980305	-23.7969	5.89833		62.112	0.103015	-8.30464	-3.30274
62.1845	0.0929167	-23.5648	5.83018		61.8849	0.110522	-8.25878	-3.27586
62.0351	0.0956967	-23.4835	5.77147		61.6864	0.119356	-8.07813	-3.32376
61.7314	0.096758	-23.4821	5.70748		61.5007	0.111032	-7.78638	-3.30746
61.4051	0.0973599	-23.2782	5.63327		61.2452	0.0946621	-7.97077	-3.30298
61.2747	0.109997	-23.0492	5.56306		60.7955	0.0911047	-7.64752	-3.29254
60.9034	0.114199	-23.0705	5.48839		60.5641	0.0924158	-7.50713	-3.30256
60.596	0.119998	-22.9946	5.42028		60.2966	0.113566	-7.47191	-3.35391
60.1001	0.126234	-22.71	5.34517		59.9034	0.104211	-7.35582	-3.39314
60.0677	0.13059	-22.5246	5.26138		59.6976	0.107173	-7.30864	-3.44198
59.7017	0.14239	-22.4668	5.18755		59.4756	0.101776	-7.00579	-3.45944
59.4732	0.149381	-22.4872	5.13015		59.1303	0.104513	-6.971	-3.41146
59.3204	0.152196	-22.3668	5.05616		58.9548	0.12473	-6.96002	-3.37294
58.6354	0.164805	-22.0814	5.00127		58.6419	0.141319	-6.68494	-3.29929
58.488	0.147743	-21.9871	4.95556		58.2984	0.150963	-6.60367	-3.19088
58.2132	0.142768	-22.1028	4.91214		57.8802	0.161559	-6.53169	-3.13246
57.9519	0.142234	-21.7725	4.85563		57.6946	0.149812	-6.46017	-3.05906
57.5535	0.150342	-21.684	4.81449		57.322	0.153648	-6.15577	-3.03387
57.5603	0.159389	-21.5166	4.77571		57.1789	0.144188	-6.17119	-3.008
57.0358	0.157038	-21.543	4.72507		56.7298	0.148691	-6.08059	-3.00858
56.7864	0.147534	-21.4154	4.67504		56.3514	0.143614	-5.91286	-3.01102
56.5741	0.147855	-21.0763	4.62671		56.2293	0.139005	-5.72069	-3.0469
56.198	0.147818	-20.9755	4.56821		56.0596	0.128998	-5.71348	-3.08319
56.0344	0.151704	-21.0418	4.50368		55.6158	0.128243	-5.42295	-3.09262
55.6074	0.156041	-21.0054	4.43966		55.2811	0.128971	-5.3109	-3.07578
55.2493	0.151771	-20.6891	4.40403		55.0967	0.12458	-5.33538	-3.05731
55.1029	0.138483	-20.5188	4.35623		54.5961	0.125544	-5.20814	-3.02675
54.7524	0.13007	-20.4035	4.3024		54.2872	0.120457	-5.15002	-3.01459
54.4408	0.122372	-20.2439	4.25952		54.1913	0.117553	-4.86444	-3.00199
54.3737	0.125412	-20.2796	4.22471		53.7576	0.124935	-4.69439	-3.00046
53.9523	0.133269	-20.008	4.20452		53.6114	0.119737	-4.65379	-2.9754
53.7023	0.125712	-20.0157	4.1552		53.356	0.125179	-4.59725	-2.94372
53.5185	0.134728	-19.9724	4.10314		53.078	0.130993	-4.53605	-2.991
53.351	0.134981	-19.6251	4.06627		52.7668	0.119725	-4.29134	-2.96647
52.8373	0.141649	-19.4679	4.00355		52.4288	0.116445	-4.01579	-2.95361
52.5069	0.146046	-19.4772	3.94483		51.9909	0.108063	-3.98776	-2.94536
52.3989	0.154422	-19.3217	3.89524		51.8665	0.111719	-3.75657	-2.88682
51.9786	0.166858	-19.1444	3.84517		51.6445	0.107056	-3.84376	-2.84515
51.6789	0.154578	-18.9537	3.78586		51.3424	0.103299	-3.67737	-2.8152
51.3972	0.147185	-18.8514	3.70681		50.988	0.102494	-3.41516	-2.77694
51.245	0.13317	-18.8365	3.64237		50.7187	0.102172	-3.25946	-2.74044
50.9146	0.135742	-18.7066	3.58522		50.4387	0.0945726	-3.11112	-2.69538
50.6275	0.128915	-18.5587	3.53466		50.2263	0.0960836	-3.20546	-2.66295
50.1712	0.124751	-18.4213	3.50041		49.7427	0.105484	-3.03172	-2.69273
49.9348	0.119596	-18.0999	3.46177		49.5285	0.102518	-2.72966	-2.65954
49.783	0.113714	-18.1957	3.42551		49.3136	0.0961068	-2.64988	-2.67349
49.494	0.115035	-18.1424	3.37969		48.9423	0.0960705	-2.40074	-2.66965
49.1203	0.127784	-17.9175	3.33655		48.5236	0.0824547	-2.43581	-2.63366
48.7847	0.128148	-17.7926	3.31031		48.2717	0.0765841	-2.34003	-2.64659
48.5608	0.145771	-17.7258	3.28063		48.0964	0.0803063	-2.27624	-2.65945
48.3765	0.15112	-17.6684	3.2533		47.7855	0.07319	-2.07629	-2.6502
48.0102	0.165628	-17.5227	3.20901		47.4852	0.0759115	-1.96452	-2.58661
47.7701	0.180122	-17.4027	3.15052		47.3219	0.0767403	-1.82914	-2.46518
47.4638	0.193426	-17.1182	3.10638		46.9467	0.0828801	-1.7226	-2.38527
47.1428	0.193397	-16.9946	3.0636		46.6004	0.103457	-1.54357	-2.25213
46.9827	0.1803	-16.9099	3.01553		46.2808	0.107664	-1.41294	-2.14141
46.5754	0.169656	-16.7469	2.97045		46.148	0.128943	-1.20106	-2.06836
46.2267	0.175369	-16.6467	2.91674		45.7636	0.151097	-1.14901	-1.94408
45.9912	0.18158	-16.3835	2.87425		45.5829	0.150342	-0.944505	-1.82683
45.6114	0.161903	-16.3991	2.8102		45.2304	0.166082	-0.689751	-1.69143
45.4084	0.151265	-16.2257	2.75583		44.8115	0.172776	-0.705373	-1.65129
45.2494	0.149947	-16.168	2.71007		44.6208	0.168774	-0.586126	-1.59623
44.6397	0.133746	-16.004	2.66195		44.2477	0.169227	-0.379844	-1.53221
44.501	0.12586	-15.7287	2.62042		44.0328	0.162982	-0.315386	-1.48769
44.4699	0.122471	-15.8741	2.58256		43.6828	0.153085	-0.280107	-1.43023
43.9829	0.126062	-15.5858	2.54548		43.3714	0.139014	-0.156128	-1.34351
43.513	0.113131	-15.4489	2.5243		43.1209	0.119865	0.0755236	-1.26761
43.2673	0.11239	-15.3949	2.49075		42.7891	0.13489	0.292501	-1.2051
43.1753	0.120889	-15.1968	2.48935		42.606	0.134742	0.289901	-1.15689
42.8824	0.134713	-15.1186	2.46752		42.3216	0.121744	0.382021	-1.09386
42.6455	0.133039	-14.8913	2.43507		41.8951	0.116409	0.588337	-1.03737
42.3561	0.137787	-14.7031	2.39531		41.7071	0.11104	0.795554	-0.993842
41.9055	0.155118	-14.7283	2.34459		41.335	0.0929858	0.877434	-0.966525
41.7448	0.175361	-14.6175	2.30496		41.1399	0.103509	1.00328	-0.939422
41.3728	0.183809	-14.2789	2.25945		40.7395	0.106176	1.1434	-0.927076
41.0371	0.192838	-14.3654	2.21678		40.5958	0.107418	1.19549	-0.899289
40.8597	0.194809	-14.1928	2.17538		40.1284	0.0914763	1.47908	-0.861968
40.5506	0.199367	-13.968	2.12735		39.9242	0.0869543	1.59342	-0.807236
40.1946	0.18705	-13.9777	2.08545		39.5184	0.096647	1.807	-0.76943
39.9016	0.180481	-13.6401	2.07455		39.1394	0.100428	1.88629	-0.733078
39.6398	0.170937	-13.4262	2.04835		38.9635	0.0997352	1.96145	-0.669413
39.3344	0.158988	-13.5705	2.02554		38.7648	0.100909	2.05365	-0.610879
39.239	0.149598	-13.3618	1.99291		38.4413	0.0929502	2.21972	-0.545677
38.8262	0.144002	-13.0933	1.96684		38.2919	0.0943071	2.33388	-0.486536
38.4786	0.14549	-13.0937	1.9238		37.9698	0.0970275	2.58589	-0.446779
38.1055	0.144225	-12.8306	1.90642		37.6142	0.0839006	2.66665	-0.413554
37.779	0.134614	-12.7425	1.88421		37.3505	0.070188	2.86368	-0.386707
37.5265	0.150921	-12.5692	1.86054		36.929	0.061993	2.82548	-0.341788
37.5652	0.148314	-12.5771	1.81545		36.7088	0.0578052	3.08358	-0.280945
37.1193	0.159026	-12.3259	1.78506		36.4069	0.0628264	3.11224	-0.2373
36.9618	0.167369	-12.2239	1.73646		36.0598	0.0741275	3.29862	-0.171311
36.3871	0.187579	-12.1553	1.72009		35.9182	0.0709722	3.56765	-0.138092
36.0933	0.1892	-12.0783	1.69808		35.5835	0.0667983	3.58022	-0.0891125
36.0052	0.182325	-11.9656	1.664		35.4536	0.0601291	3.7535	-0.0325948
35.7741	0.181436	-11.5655	1.62372		34.9203	0.0687116	3.75583	0.0236029
35.3042	0.186225	-11.554	1.58891		34.7701	0.0769313	4.04929	0.0613583
35.1475	0.181323	-11.4698	1.55125		34.4008	0.0736421	4.26773	0.0791592
34.7596	0.194398	-11.2489	1.53248		34.2477	0.068297	4.3658	0.0877709
34.3978	0.201714	-11.246	1.50602		33.7839	0.0645329	4.51147	0.0897256
34.0738	0.199439	-11.1102	1.50607		33.4608	0.0589848	4.54047	0.0759665
33.8438	0.179289	-10.7527	1.4867		33.3976	0.0618148	4.72115	0.0923089
33.634	0.179914	-10.808	1.47346		33.0172	0.0539792	4.76325	0.0777007
33.316	0.183653	-10.4817	1.45939		32.727	0.0616904	4.91527	0.0614346
33.1402	0.180906	-10.5362	1.4394		32.3614	0.0655741	5.23149	0.0516019
32.8463	0.182157	-10.3372	1.3971		32.1031	0.0619086	5.33351	0.0477007
32.4179	0.176545	-10.1387	1.37996		31.8248	0.0598222	5.40615	0.0539171
32.2061	0.17345	-10.0224	1.34753		31.5379	0.0571829	5.62401	0.0612394
31.8668	0.17257	-9.85559	1.32973		31.4463	0.05226	5.53897	0.0564831
31.5493	0.161749	-9.75391	1.29709		31.0264	0.042175	5.77103	0.0550264
31.2657	0.15956	-9.47783	1.26579		30.6819	0.0524502	5.9486	0.0440181
30.9553	0.162187	-9.62499	1.21813		30.4314	0.0576466	6.12033	0.0485953
30.7373	0.172335	-9.42973	1.18279		30.1158	0.0481745	6.23676	0.0550239
30.5259	0.177988	-9.13605	1.14599		29.9658	0.0390549	6.45846	0.0645049
30.1691	0.180574	-9.17472	1.13382		29.7328	0.0394333	6.30496	0.0670439
29.8094	0.185207	-8.86653	1.09614		29.2364	0.0442932	6.70804	0.0771331
29.6038	0.189442	-8.94291	1.06514		28.9515	0.0596452	6.76642	0.0620037
29.2725	0.189632	-8.72683	1.03998		28.6829	0.0696655	6.99945	0.0667163
29.0496	0.203264	-8.5649	1.00216		28.4129	0.0775169	7.05978	0.0671237
28.7188	0.223438	-8.2453	0.971035		27.902	0.0570279	7.47583	0.0718335
28.4569	0.211159	-8.20196	0.959139		27.7596	0.0504557	7.42271	0.0681717
28.1204	0.208649	-8.12656	0.948434		27.563	0.056971	7.63629	0.0532097
27.7439	0.205521	-7.8726	0.940946		27.087	0.0595431	7.56551	0.0525396
27.6793	0.20844	-7.77384	0.916795		26.9004	0.0514119	7.72094	0.0509197
27.2282	0.207089	-7.51391	0.90135		26.6158	0.0546645	7.90319	0.044026
27.0838	0.199654	-7.55492	0.879931		26.3648	0.0369828	8.05079	0.0573045
26.7553	0.204665	-7.45421	0.843853		25.8953	0.0254797	8.1043	0.0475142
26.3323	0.214405	-7.28973	0.839387		25.7186	0.0296358	8.47017	0.0464864
26.2644	0.200231	-7.19539	0.808296		25.3475	0.0277974	8.40204	0.0426773
25.7901	0.218287	-7.0534	0.783094		25.2132	0.0273304	8.71631	0.0295497
25.7522	0.224635	-6.97305	0.757993		24.8897	0.00986536	8.77568	0.0340349
25.2403	0.216621	-6.40982	0.722013		24.5267	0.00522375	8.86763	0.0269586
24.9087	0.213326	-6.44277	0.712221		24.3908	0.00279255	9.26704	0.0281989
24.6361	0.213479	-6.52109	0.695589		23.8933	0.0040215	9.25829	0.0216707
24.4035	0.220236	-6.27812	0.683314		23.8037	0.0167488	9.51121	0.00130948
24.027	0.217539	-6.00831	0.679479		23.4443	0.0218463	9.65771	0.00149391
23.8747	0.219064	-5.96706	0.650002		23.1568	0.027888	9.71764	0.00473943
23.5809	0.211688	-5.94216	0.641893		22.7529	0.0348098	9.86155	0.00989205
23.2856	0.201661	-5.78501	0.615285		22.7257	0.0335848	10.0056	0.0325108
22.8972	0.194201	-5.74755	0.599175		22.3199	0.0357699	10.1824	0.0382924
22.6015	0.200263	-5.2231	0.590691		21.9706	0.0376874	10.2206	0.0273877
22.1841	0.211654	-5.24221	0.573007		21.6352	0.0477197	10.4687	0.0101092
22.1266	0.206729	-5.2051	0.553456		21.308	0.0406179	10.7013	-0.00987074
21.8664	0.212236	-4.81113	0.531918		21.1071	0.0333022	10.7377	-0.0114407
21.5988	0.197876	-4.83536	0.517131		20.7525	0.0279284	10.8686	-0.0325272
21.2841	0.184381	-4.81735	0.506305		20.4615	0.0252762	10.9674	-0.0330316
21.0102	0.188028	-4.5295	0.48893		20.122	0.0251342	11.2538	-0.0339119
20.6614	0.186087	-4.3075	0.490303		19.9482	0.0302223	11.2792	-0.035404
20.4687	0.175322	-4.23713	0.491561		19.803	0.0390256	11.4803	-0.0400139
20.023	0.182667	-4.20339	0.475396		19.3328	0.0485775	11.6037	-0.0206031
19.6397	0.161198	-3.92754	0.450522		19.0088	0.0601191	11.7142	-0.010733
19.3964	0.165139	-3.74626	0.438492		18.6545	0.0666097	11.9847	0.0085881
19.2991	0.159012	-3.55828	0.438054		18.4304	0.0773961	12.1418	0.0147933
19.0428	0.156751	-3.63231	0.41469		18.209	0.0989311	12.1916	0.0327304
18.6279	0.158812	-3.53785	0.391047		17.8587	0.101881	12.2522	0.0238829
18.2274	0.158774	-3.18068	0.378703		17.633	0.107883	12.3859	0.0281964
18.1371	0.162896	-3.28681	0.364366		17.3379	0.110105	12.7052	0.0157699
17.8158	0.167954	-3.01	0.332161		16.9562	0.112072	12.746	0.0341177
17.4096	0.159919	-2.94622	0.315994		16.7583	0.10896	12.8099	0.0252216
17.1371	0.180008	-2.65727	0.318346		16.4099	0.109333	12.9377	0.0285669
16.9829	0.17911	-2.56557	0.301874		16.2508	0.109481	13.1808	0.0299644
16.5753	0.176441	-2.32791	0.269359		15.8088	0.109848	13.2257	0.0337865
16.4127	0.183842	-2.25981	0.262301		15.576	0.0995676	13.5215	0.0306955
16.167	0.175587	-2.22744	0.252346		15.2493	0.0895231	13.5661	0.0405918
15.9088	0.172451	-2.06666	0.254178		15.0696	0.0876374	13.7721	0.0314351
15.5677	0.170578	-1.81738	0.233307		14.6398	0.0896668	13.8771	0.0407868
15.2153	0.166341	-1.76795	0.227452		14.5106	0.0923377	14.1506	0.0260729
14.8865	0.166115	-1.5534	0.224722		14.1175	0.0890614	14.297	0.0211894
14.6459	0.135521	-1.33866	0.202513		13.8057	0.076948	14.3998	0.0149063
14.3441	0.133506	-1.37388	0.188089		13.5848	0.0785135	14.5704	0.013586
14.1913	0.123975	-1.13362	0.181947		13.2742	0.0717934	14.6655	0.0143103
13.8314	0.12019	-0.962779	0.171778		13.108	0.0658337	14.8794	0.0110543
13.2714	0.115836	-0.909439	0.170148		12.7767	0.0673857	15.063	0.00243892
13.3191	0.127361	-0.591584	0.132784		12.2976	0.0753847	14.9708	0.00478488
12.9308	0.11588	-0.630501	0.130269		12.0173	0.08758	15.0793	-0.00749284
12.6773	0.119659	-0.370012	0.118663		12.1103	0.0818304	15.3759	-0.0118937
12.2444	0.109967	-0.359522	0.114722		11.4777	0.0871594	15.471	-0.0218714
12.165	0.118691	0.0858234	0.116556		11.2192	0.0874683	15.6435	-0.0269133
11.7106	0.108817	0.189255	0.124212		10.7733	0.0795743	15.7998	-0.0341038
11.6601	0.107746	0.125527	0.125432		10.7017	0.0969813	16.1365	-0.0360662
11.1774	0.104346	0.194181	0.131374		10.421	0.0972673	16.0288	-0.0439862
10.8003	0.109149	0.535159	0.117892		10.0532	0.100715	16.3973	-0.0422734
10.8072	0.0848327	0.65842	0.126107		9.96425	0.10651	16.4744	-0.0449789
10.1712	0.0874068	0.570188	0.113672		9.63679	0.0986533	16.6181	-0.0548981
9.92956	0.0813505	0.884473	0.115426		9.37311	0.100912	16.5851	-0.0507056
9.72749	0.0832447	1.06934	0.113095		8.94515	0.10288	16.8181	-0.0517754
9.38467	0.0879391	1.44104	0.0962942		8.50275	0.110916	17.1255	-0.0361377
9.04461	0.0964103	1.41317	0.0855564		8.46223	0.12133	17.2338	-0.0331848
8.8798	0.110856	1.53883	0.0853251		8.11355	0.113227	17.2822	-0.0331697
8.75416	0.118535	1.60886	0.0605767		7.6071	0.124978	17.522	-0.0192014
8.39641	0.121056	1.84045	0.0692188		7.27268	0.133946	17.6378	-0.0141973
8.03997	0.136907	1.87889	0.0695109		7.22518	0.126156	17.7687	-0.026946
7.81083	0.136647	2.13008	0.0588213		6.86541	0.121282	17.9642	-0.0291938
7.33902	0.12946	2.22042	0.0500744		6.62047	0.118784	18.1526	-0.041396
7.15941	0.127729	2.4486	0.0472727		6.22369	0.115492	18.1931	-0.040656
7.01069	0.125887	2.55416	0.0470686		6.05223	0.119267	18.3549	-0.0564033
6.76096	0.111359	2.63589	0.0492602		5.5555	0.124065	18.4449	-0.0519019
6.44744	0.103738	2.75265	0.0476443		5.454	0.135317	18.6055	-0.0456114
6.08667	0.110977	3.08785	0.0539563		5.09479	0.141909	18.6016	-0.0435898
5.74514	0.107072	3.20474	0.0508669		4.87487	0.141324	18.924	-0.0549123
5.40499	0.0978698	3.25959	0.0565954		4.50418	0.135519	19.0492	-0.0567594
5.14528	0.108841	3.44341	0.0509603		4.2434	0.15447	19.2594	-0.0521473
5.04584	0.128389	3.52473	0.0586764		4.10471	0.166849	19.2735	-0.0519929
4.69575	0.142557	3.74269	0.0465171		3.80653	0.167601	19.4403	-0.0416776
4.28709	0.154789	3.93661	0.0431386		3.45553	0.175673	19.7413	-0.0323362
4.02207	0.172808	3.98983	0.0338351		3.19353	0.171513	19.904	-0.0350504
3.76068	0.170011	4.28409	0.0150555		2.79046	0.154508	19.9791	-0.038745
3.37382	0.161453	4.33719	0.0116457		2.52216	0.148462	20.1623	-0.0537219
3.13407	0.173554	4.48996	0.0129737		2.32609	0.135228	20.3087	-0.0419268
2.93479	0.20015	4.7161	0.0161017		2.0642	0.153252	20.3817	-0.0348345
2.45248	0.213002	4.81056	0.0333595		1.47617	0.149732	20.5423	-0.0191287
2.23501	0.229992	5.00286	0.0220676		1.3244	0.158742	20.6194	-0.0125049
2.04368	0.245556	5.191	0.0138543		0.978472	0.173357	20.9602	-0.0153673
1.73878	0.264863	5.30785	0.0100414		0.89236	0.155453	21.0892	-0.0258988
1.35852	0.290852	5.54324	0.0245915		0.453834	0.144881	21.2	-0.0374766
1.17734	0.327964	5.57681	0.0318455		0.0541212	0.144922	21.2934	-0.033185
1.16859	0.358653	5.78563	0.0210434		-0.176208	0.112812	21.44	-0.0222616
0.562217	0.382695	5.8765	0.009926		-0.442603	0.0852279	21.5834	-0.025457
0.250076	0.400936	6.04157	0.000264054		-0.62177	0.0435471	21.5792	-0.0315914
-0.0799682	0.422032	6.12996	-0.00209726		-1.04635	-0.00572671	22.0529	-0.0382096
-0.284596	0.427311	6.33088	0.00191642		-1.14366	-0.061111	22.0451	-0.0304036
-0.563363	0.442705	6.47405	0.0153439		-1.64227	-0.12223	22.1214	-0.020613
-0.782872	0.455951	6.82469	0.00683011		-1.86855	-0.183662	22.2246	-0.00542861
-1.24107	0.472806	6.75195	8.68018e-05		-2.13032	-0.210093	22.5997	-0.00108646
-1.39657	0.506356	6.97794	0.0052862		-2.38472	-0.248152	22.6571	-0.0142076
-1.66725	0.516842	7.02756	0.0132479		-2.71409	-0.269302	22.8483	-0.0131087
-1.95422	0.533762	7.23206	0.00633723		-3.12933	-0.292552	23.0887	-0.0146307
-2.27294	0.555658	7.31605	0.00714021		-3.23806	-0.319302	23.0906	-0.00958367
-2.72733	0.574093	7.28298	0.00876031		-3.72855	-0.31681	23.3918	0.00272885
-2.77482	0.635204	7.60164	0.000679241		-3.94786	-0.317743	23.4428	-0.00937713
-3.05475	0.676794	7.68743	-0.00267555		-4.18917	-0.287511	23.5365	-0.0169759
-3.4226	0.730101	7.94754	0.00809189		-4.46882	-0.208048	23.7975	-0.0200483
-3.67455	0.763693	8.1942	0.000381166		-4.81773	-0.195742	24.0495	-0.0152715
-4.05793	0.785886	8.26096	-0.00712939		-5.07738	-0.126442	24.2198	-0.0183465
-4.26796	0.838789	8.39853	0.00705169		-5.34851	-0.0601762	24.3268	-0.0153765
-4.49724	0.88699	8.5155	0.0166393		-5.47483	0.0253356	24.4505	-0.0161822
-4.77283	0.930654	8.66221	0.0178724		-5.98291	0.123636	24.5637	-0.016618
-5.18759	0.991105	8.77801	0.0195182		-6.05735	0.249391	24.7603	-0.0351073
-5.40194	1.01597	8.93911	0.0204991		-6.30056	0.423587	24.9036	-0.0273752
-5.74414	1.04749	9.02952	0.0289987		-6.79391	0.61388	25.1057	-0.0301547
-6.03265	1.08812	9.39822	0.0440016		-6.94322	0.777451	25.2198	-0.0301447
-6.19545	1.14577	9.5603	0.0384192		-7.32517	1.01789	25.4258	-0.0192667
-6.5138	1.20637	9.42391	0.0499506		-7.56015	1.27909	25.3655	-0.0126614
-6.96933	1.24982	9.75247	0.0444223		-8.01087	1.57931	25.6919	-0.026537
-7.08835	1.30185	9.75393	0.0551237		-8.31034	1.84102	25.8082	-0.0276759
-7.36761	1.36749	9.97128	0.0419462		-8.4102	2.10956	25.9474	-0.0216603
-7.59424	1.41377	10.2789	0.0258114		-8.71658	2.31864	26.0772	-0.0165818
-8.15672	1.4826	10.1964	0.026462		-9.11637	2.54779	26.307	-0.0176243
-8.22663	1.55023	10.3786	0.0121295		-9.25173	2.77868	26.2538	-0.0147215
-8.65393	1.61457	10.7809	-0.00025766		-9.57574	3.0442	26.4932	-0.0247422
-8.81058	1.66695	10.9124	0.00323101		-9.95845	3.28512	26.677	-0.0334544
-9.17192	1.71749	11.0456	-0.0188274		-10.2243	3.50307	26.9568	-0.0220121
-9.40266	1.79121	11.0969	-0.0240225		-10.6814	3.74196	27.0268	-0.0116302
-9.7193	1.86787	11.1181	-0.0321814		-11.0445	4.05637	27.1295	-0.00598573
-9.95436	1.91244	11.5024	-0.0153302		-11.153	4.37474	27.3572	-0.00273258
-10.0943	1.97119	11.6209	0.0179617		-11.2582	4.74187	27.392	0.000609095
-10.508	2.01947	11.4776	0.0198907		-11.6103	5.10651	27.7352	0.0136525
-10.8038	2.0827	11.8955	0.0343081		-11.9233	5.44813	27.6858	0.0178994
-11.1872	2.14774	12.1504	0.0341334		-12.2145	5.78132	27.9201	0.0239408
-11.4572	2.21971	12.0113	0.0571022		-12.4962	6.11376	28.0062	0.0186815
-11.7934	2.2832	12.4307	0.0864767		-12.8976	6.41272	28.2373	0.00307506
-12.0663	2.34202	12.3757	0.0988459		-13.3213	6.70468	28.3137	0.00506709
-12.2886	2.40508	12.4905	0.0953923		-13.5411	7.00459	28.6465	0.010048
-12.5869	2.48625	12.9425	0.0853478		-13.5806	7.32645	28.7559	0.0109353
-12.9619	2.58909	13.057	0.0548217		-13.9124	7.64271	28.8926	0.00300793
-12.947	2.67465	13.2665	0.0669739		-14.2851	7.92524	28.8727	-0.012709
-13.4606	2.75959	13.409	0.066611		-14.6271	8.24741	29.1782	-0.0170933
-13.6126	2.82246	13.305	0.0751968		-14.7592	8.56559	29.333	-0.0201582
-14.1154	2.91033	13.4674	0.0628342		-15.2917	8.90091	29.51	-0.0202457
-14.3971	2.99621	13.6717	0.0545079		-15.3654	9.29191	29.7459	-0.0194595
-14.5457	3.0994	13.8148	0.0424492		-15.7933	9.66202	29.8097	-0.0154512
-15.0339	3.18415	14.1196	0.0442778		-15.9733	10.0143	29.8813	-0.0249944
-15.2584	3.2787	14.2906	0.044793		-16.2701	10.3565	30.2013	-0.0224483
-15.5574	3.35337	14.2979	0.0533505		-16.6578	10.6887	30.2495	-0.0156165
-15.8629	3.45514	14.3676	0.0504751		-16.9095	11.0227	30.4806	-0.0188689
-16.0155	3.5493	14.7975	0.0545508		-17.2426	11.3239	30.466	-0.0246403
-16.3212	3.65836	14.8874	0.0549572		-17.3602	11.6304	30.7295	-0.00973481
-16.5601	3.75171	14.852	0.0455049		-17.7218	11.9339	30.8591	-0.0139493
-16.9551	3.86171	15.1439	0.0470581		-17.9966	12.1867	30.899	-0.0151384
-17.2213	3.96071	15.2022	0.0482786		-18.284	12.4218	31.1115	-0.0128542
-17.3088	4.06858	15.5545	0.0562969		-18.6077	12.6788	31.3388	-0.0309651
-17.8338	4.17555	15.6585	0.0584204		-18.8869	12.9464	31.5081	-0.0402485
-18.0742	4.2734	15.8542	0.0534148		-19.1268	13.2002	31.6029	-0.0444317
-18.4502	4.3812	15.7234	0.0422695		-19.5175	13.455	31.7967	-0.039135
-18.5945	4.50118	15.916	0.0301407		-19.9392	13.7052	31.9104	-0.0241562
-18.7684	4.62139	16.1271	0.0350474		-19.8624	14.1777	32.0812	-0.0320497
-19.2699	4.74604	16.3777	0.0540931				32.238	-0.0171415
-19.4618	4.85697	16.4166	0.0580459				32.466	-0.0101183
-19.7268	4.98413	16.6565	0.0736646				32.5645	-0.00837838
-19.9662	5.11937	16.7669	0.0710774				32.7243	0.0149447
-20.3665	5.25046	16.9766	0.075001				32.6674	0.0248907
-20.6448	5.3843	17.3006	0.0781098				32.969	0.0310736
-20.9512	5.52272	17.3064	0.0942059				33.278	0.0301474
-21.2213	5.65962	17.4874	0.100487				33.1829	0.0267436
-21.4981	5.81162	17.6475	0.0993001				33.4877	0.0319086
-21.7029	5.94965	17.8255	0.0901533				33.6394	0.0287867
-22.1305	6.1066	17.8162	0.0877579				33.8559	0.0215413
-22.2201	6.24839	18.1301	0.0723029				34.0033	0.0179845
-22.6998	6.39977	18.1712	0.0720552				34.0703	0.0129474
-22.8811	6.55574	18.3145	0.0830611				34.3283	0.0157364
-23.2062	6.72776	18.6443	0.0882188				34.385	0.00750188
-23.6377	6.89354	18.6025	0.0854133				34.6047	0.0139666
-23.6898	7.06439	18.8438	0.0871222				34.791	0.0166471
-24.1588	7.23144	19.0371	0.0994055				34.7092	0.00862143
-24.4368	7.41869	19.2018	0.0899045				35.1856	0.0113619
-24.5699	7.60149	19.3028	0.0920983				35.0912	0.0386592
-24.9347	7.79676	19.4709	0.0889152				35.204	0.0413346
-25.1299	7.98688	19.4869	0.0861974				35.4998	0.0510271
-25.6397	8.18776	19.7344	0.0687998				35.7675	0.0450578
-25.7805	8.39001	19.7973	0.0715832				35.8136	0.0559612
-26.2104	8.56889	20.023	0.0745801				35.9566	0.0587088
-26.4077	8.76878	20.2785	0.0776564				36.1591	0.0617458
-26.8098	8.96433	20.3336	0.0643183				36.2733	0.0647738
-26.9901	9.16185	20.6584	0.0858223				36.3196	0.0653445
-27.3352	9.36855	20.6623	0.0735664				36.5906	0.048438
-27.6811	9.57514	20.809	0.0856982				36.6656	0.0481882
-27.7607	9.7852	20.8715	0.0839878				36.684	0.030979
-28.0075	10.0071	21.2415	0.0861691				37.064	0.0291484
-28.4267	10.2437	21.5278	0.0755182				37.2376	0.0258026
-28.5262	10.5058	21.5113	0.0630178				37.2931	0.0307402
-28.9343	10.7545	21.6534	0.0502027				37.617	0.023221
-29.1787	11.0092	21.5507	0.0365146				37.6551	0.0145
-29.488	11.2722	21.7772	0.0343662				37.9444	0.012024
-29.8115	11.5417	22.1248	0.0364528				37.9426	0.00873899
-30.0757	11.8221	22.1637	0.0228998				38.1542	0.00291733
-30.3767	12.1146	22.4105	0.0353671				38.2783	-0.00293091
-30.5296	12.4115	22.4035	0.045851				38.4208	0.00965053
-30.9932	12.7041	22.7982	0.0659022				38.6193	0.0183985
-31.2412	12.9807	22.8161	0.0785707				38.774	0.0103341
-31.4744	13.2683	22.9785	0.0845931				39.0004	0.00397972
-31.8189	13.5791	23.2714	0.0987331				38.9506	0.00971676
-31.9954	13.8943	23.1824	0.0900418				39.296	0.0106587
-32.3593	14.2219	23.4819	0.0975023				39.3946	0.00879509
-32.5489	14.5292	23.5633	0.100509				39.5962	0.0133693
-32.9178	14.8423	23.8154	0.084648				39.7523	0.0421647
-33.1308	15.1448	23.8538	0.0876251				39.8983	0.0239881
		24.0479	0.0800173				40.0496	0.0250909
		24.1876	0.0885339				40.2301	0.0213243
		24.2085	0.0823879				40.2895	0.0291367
		24.6351	0.0932435				40.479	0.0246673
		24.7533	0.0882075				40.5605	0.0181455
		24.7943	0.0805341				40.7807	0.0263247
		24.836	0.0833359				40.9005	0.0304286
		25.0735	0.10286				41.0766	0.0308198
		25.2987	0.0951806				41.2244	0.0352375
		25.4281	0.0975307				41.2999	0.0315969
		25.727	0.100038				41.6499	0.0444394
		25.7876	0.107224				41.7655	0.0385447
		25.8451	0.0926922				41.8662	0.0468628
		26.0437	0.0941289				41.9923	0.0586452
		26.1112	0.0937649				42.2705	0.0599976
		26.3865	0.100538				42.492	0.0545585
		26.4464	0.0962634				42.631	0.0429301
		26.694	0.102323				42.7531	0.042683
		26.7545	0.116621				42.9025	0.0374414
		26.9236	0.112318				42.8816	0.0417111
		27.1735	0.120795				43.1332	0.0412682
		27.2856	0.132695				43.3958	0.0363125
		27.471	0.144956				43.5573	0.0258492
		27.6213	0.147883				43.6483	0.0229807
		27.6709	0.149395				43.8186	0.0220606
		27.9917	0.158472				44.0435	0.0135551
		28.1272	0.155416				44.2049	0.0222446
		28.179	0.150317				44.3359	0.0244752
		28.3997	0.146011				44.2929	0.00226218
		28.6828	0.145473				44.5065	0.0175318
		28.746	0.132383				44.6838	0.0161371
		28.8205	0.12776				44.8529	0.0127668
		29.0402	0.136703				45.0514	0.0185475
		29.2511	0.148011				45.2105	0.0166927
		29.3041	0.135655				45.4021	0.026981
		29.6996	0.129149				45.5286	0.0289576
		29.6675	0.0974659				45.6186	0.0196988
		29.8024	0.0866829				45.9182	0.0234727
		29.992	0.0791148				46.1908	0.0182337
		30.0929	0.0808395				46.4063	0.0220645
		30.4352	0.0612623				46.3537	0.0394984
		30.4343	0.0554843				46.6914	0.0305806
		30.688	0.036448				46.7015	0.0378054
		30.7573	0.0431489				46.9064	0.0363685
		30.921	0.0469972				47.005	0.0231184
		31.0477	0.0695355				47.3287	0.0285876
		31.2642	0.0623794				47.2251	0.0378863
		31.3133	0.0588499				47.4623	0.0312943
		31.4656	0.0607596				47.5977	0.0364365
		31.622	0.0803446				47.7397	0.0403282
		31.7862	0.0764938				48.1018	0.0359493
		32.0886	0.0796003				48.1292	0.0262221
		32.2338	0.0731405				48.3396	0.0135941
		32.4236	0.066274				48.3771	0.0205315
		32.5071	0.0685189				48.7588	0.023217
		32.6707	0.0830299				48.8636	0.0170996
		32.7878	0.0922783				49.0091	0.0206908
		33.0643	0.103797				49.1195	0.0171114
		33.0132	0.108258				49.2591	0.00864788
		33.3333	0.117401				49.3865	0.015682
		33.3606	0.108597				49.5214	0.0135009
		33.4968	0.0989308				49.713	0.0191266
		33.8802	0.103779				49.9276	0.0209635
		33.9998	0.100116				50.1165	0.0185842
		34.0431	0.0883841				50.2779	0.016027
		34.212	0.0792733				50.4564	0.0191797
		34.4453	0.0677109				50.5536	0.0337513
		34.4975	0.063397				50.6617	0.0261734
		34.655	0.0678577				51.0296	0.0276411
		34.805	0.0860719				50.939	0.0330709
		35.0808	0.0999672				51.1507	0.0379416
		35.2617	0.105085				51.3798	0.0308963
		35.5041	0.108221				51.4995	0.0239757
		35.4144	0.123206				51.7409	0.0315681
		35.7347	0.12235				51.8133	0.0262559
		35.7596	0.114698				51.9725	0.0164605
		35.7999	0.110251				52.2998	0.0233366
		36.2271	0.108514				52.3251	0.0322338
		36.2701	0.102199				52.5101	0.0374861
		36.4465	0.0934578				52.6418	0.0468099
		36.6909	0.0930518				52.9262	0.0660718
		36.6041	0.0934493				52.9138	0.0858145
		36.9612	0.0862598				53.2008	0.101011
		36.9501	0.0974059				53.4605	0.111313
		37.3898	0.110764				53.4703	0.117117
		37.3083	0.119933				53.4806	0.111065
		37.5163	0.119204				53.7345	0.120277
		37.6725	0.127275				53.8571	0.12619
		37.8552	0.132945				54.1742	0.118824
		38.1084	0.141074				54.4511	0.110961
		38.0696	0.141065				54.3997	0.111206
		38.3521	0.144498				54.5888	0.0964914
		38.4185	0.141572				54.772	0.0833013
		38.8357	0.131824				54.8953	0.0779113
		38.9072	0.130943				55.0554	0.0863878
		38.956	0.13671				55.318	0.0684858
		39.2152	0.129167				55.2865	0.0606486
		39.3432	0.124488				55.6748	0.0646609
		39.526	0.109721				55.753	0.0568158
		39.652	0.113714				55.9155	0.0477294
		39.7523	0.117039				55.8434	0.0428732
		39.8802	0.12924				56.3023	0.0453697
		39.9658	0.130609				56.1983	0.0403504
		40.3171	0.128946				56.5295	0.0397724
		40.4314	0.125564				56.82	0.0464189
		40.5803	0.12141				57.0807	0.0483288
		40.7005	0.124643				56.9848	0.0454527
		40.9419	0.136364				57.3561	0.0514525
		41.2463	0.143898				57.4222	0.0495245
		41.189	0.149899				57.5892	0.0628809
		41.3602	0.138736				57.7452	0.0677786
		41.3752	0.140844				57.9788	0.0750093
		41.8195	0.137542				58.1137	0.0877789
		41.9226	0.134283				58.1641	0.0780047
		41.9764	0.135535				58.2328	0.0826581
		42.1405	0.135853				58.437	0.0792562
		42.485	0.150173				58.7401	0.075617
		42.4103	0.137922				58.9329	0.0736577
		42.7199	0.130741				59.1104	0.0659469
		42.7676	0.139095				59.1968	0.0780047
		43.2342	0.141805				59.4368	0.0817167
		43.1907	0.148045				59.5386	0.0746893
		43.2867	0.130855				59.7759	0.0758234
		43.4988	0.138255				59.8854	0.0739368
		43.6825	0.141998				59.9935	0.0838939
		43.8248	0.116214				60.1374	0.0911877
		44.1075	0.110008				60.3723	0.10039
		44.142	0.104338				60.5641	0.108216
		44.2052	0.0895589				60.5723	0.11172
		44.3018	0.0729803				60.7506	0.104396
		44.5769	0.0600115				60.9542	0.106861
		44.88	0.071947				60.9421	0.128539
		44.8645	0.0755813				61.234	0.132221
		45.0827	0.0764074				61.4573	0.130974
		45.2133	0.0829734				61.4972	0.131493
		45.3947	0.0889289				61.7993	0.123816
		45.6007	0.0892893				61.9972	0.11676
		45.7893	0.100995				62.1077	0.111241
		45.7903	0.11084				62.1653	0.106165
		45.8973	0.119372				62.3208	0.0976246
		46.1931	0.129125				62.6711	0.0833446
		46.4698	0.130093				62.7234	0.0744498
		46.5502	0.129754				62.8657	0.0720685
		46.7617	0.132015				63.0751	0.0667537
		46.9846	0.130827				63.1892	0.0679739
		46.9856	0.138421				63.2578	0.0605978
		47.1228	0.135997				63.5459	0.0534598
		47.3062	0.13469				63.7716	0.0598477
		47.4955	0.131154				63.8401	0.062454
		47.5952	0.125507				63.8489	0.0550198
		47.792	0.119048				64.1628	0.0568034
		48.0058	0.128715				64.3695	0.065047
		48.1347	0.129524				64.4055	0.0741733
		48.203	0.134278				64.5939	0.0746491
		48.4699	0.124817				65.0491	0.0850309
		48.6449	0.128963				65.0269	0.0777346
		48.8319	0.141344				65.2233	0.0783675
		48.9837	0.148357				65.3931	0.0712718
		49.0918	0.136821				65.3734	0.0584154
		49.2751	0.133661				65.6976	0.0688542
		49.3748	0.108358				65.8479	0.0616433
		49.5704	0.0972405				65.9667	0.0524729
		49.783	0.0769496				66.1552	0.050975
		49.7601	0.0807409				66.1773	0.0344927
		49.9426	0.074694				66.5393	0.0139908
		50.3178	0.0570702				66.7815	0.0144195
		50.3274	0.0466413				66.8341	0.0168544
		50.4724	0.0472473				67.0104	0.0421985
		50.7049	0.0513528				67.1469	0.0422371
		50.8261	0.0656444				67.2379	0.0437003
		51.0086	0.0668833				67.3546	0.0597579
		51.0995	0.0820083				67.6286	0.0680143
		51.3822	0.0835602				67.8371	0.0856886
		51.5281	0.0826753				68.0129	0.123622
		51.8142	0.0990336				68.0358	0.122096
		51.7558	0.111696				68.3443	0.124123
		51.9445	0.113574				68.3705	0.127619
		52.171	0.106149				68.8837	0.131109
		52.3046	0.113536				68.7626	0.137261
		52.5054	0.113907				69.0322	0.122838
		52.614	0.1238				69.1474	0.116676
		52.8417	0.111902				69.3698	0.121527
		52.9407	0.108057				69.4544	0.113351
		53.2532	0.100631				69.6247	0.109058
		53.3106	0.0813241				69.8085	0.117023
		53.3034	0.0861403				70.0805	0.114579
		53.5296	0.0957478				70.2216	0.106872
		53.6815	0.076449				70.2993	0.10549
		54.0068	0.0722346				70.5131	0.104985
		54.1649	0.0606256				70.8019	0.110643
		54.2481	0.0677883				70.8127	0.112575
		54.3227	0.0637733				70.9551	0.119369
		54.5235	0.0640031				71.1771	0.125997
		54.7906	0.0819429				71.4126	0.117151
		55.0191	0.0834335				71.4483	0.117386
		55.1535	0.0775861				71.6865	0.121523
		55.0915	0.0878105				71.7621	0.115468
		55.3987	0.10472				71.975	0.120492
		55.4435	0.111026				72.1691	0.119871
		55.835	0.116049				72.2604	0.122935
		55.9023	0.122468				72.5389	0.121977
		56.0442	0.113807				72.5145	0.135776
		56.1708	0.0990817				72.8804	0.14536
		56.359	0.0851491				73.025	0.145674
		56.4992	0.0844622				72.9971	0.147989
		56.7536	0.0790034				73.4	0.148388
		56.8172	0.0689325				73.4799	0.148379
		56.9482	0.0511333				73.4924	0.143763
		57.1077	0.0387816				73.6742	0.141167
		57.444	0.0402085				73.8047	0.143272
		57.4785	0.0386347				74.1803	0.136167
		57.7466	0.0457666				74.1487	0.130446
		57.66	0.0609969				74.5043	0.133571
		57.8835	0.0632871				74.4812	0.133759
		57.9553	0.052378				74.66	0.142227
		58.3177	0.0627925				75.0142	0.158507
		58.5275	0.0751548				75.0636	0.167119
		58.6194	0.0763104				75.257	0.169686
		58.6214	0.077694				75.4835	0.180369
		58.8879	0.0895656				75.4856	0.188137
		59.1505	0.100398				75.7665	0.182072
		59.1093	0.0918717				75.942	0.185452
		59.3195	0.0935523				76.0855	0.177265
		59.5686	0.110826				76.3307	0.174407
		59.8269	0.0974273				76.5282	0.161653
		60.0384	0.0884426				76.6095	0.167452
		60.094	0.0974841				76.7072	0.158408
		60.3693	0.0979075				76.9889	0.141725
		60.5512	0.0984659				76.9995	0.132392
		60.6457	0.0750119				77.2521	0.136985
		60.7642	0.0699412				77.539	0.128899
		60.8038	0.0609337				77.8072	0.130321
		61.0556	0.0676394				77.6399	0.140859
		61.3477	0.0744438				78.0213	0.1377
		61.3706	0.082475				78.0383	0.128224
		61.5129	0.0811364				78.3283	0.127149
		61.7753	0.0826526				78.392	0.132357
		61.9239	0.0685934				78.5296	0.132997
		62.1757	0.0689499				78.6649	0.136899
		62.3625	0.0775357				79.006	0.130918
		62.3087	0.0647621				79.1914	0.135755
		62.5786	0.0451644				79.0711	0.120861
		62.6884	0.0411681				79.4352	0.120325
		62.8067	0.0278273				79.492	0.12171
		63.1054	0.0218062				79.6092	0.12951
		63.2278	0.0127139				79.9732	0.126881
		63.3326	0.021207				80.0237	0.12894
		63.6234	0.0305598				80.26	0.125394
		63.7539	0.0282492				80.3151	0.132234
		63.8219	0.0371747				80.4893	0.133609
		64.1602	0.0493406				80.7053	0.13397
		64.1845	0.0442576				80.7705	0.123517
		64.2591	0.0499469				81.1072	0.126597
		64.5781	0.0518513				81.0906	0.125456
		64.7611	0.0520512				81.2179	0.133099
		64.8496	0.0585425				81.4711	0.138454
		65.0996	0.0559019				81.7698	0.137942
		65.3907	0.0624457				81.7895	0.153209
		65.3652	0.0666678				81.9571	0.15429
		65.4958	0.0625657				82.2033	0.162816
		65.6849	0.065756				82.4961	0.186824
		65.9428	0.0695097				82.4074	0.180651
		65.9685	0.065307				82.7438	0.193662
		66.3227	0.0528169				82.7695	0.191465
		66.4434	0.037723				83.0123	0.188231
		66.547	0.0313309				83.2979	0.201332
		66.6317	0.0326221				83.3126	0.189514
		66.7396	0.0273695				83.6	0.189345
		67.1395	0.0335245				83.8233	0.194378
		67.201	0.0282894				83.9576	0.193405
		67.3648	0.030696				83.8355	0.203281
		67.5952	0.0349182				84.1425	0.194675
		67.7316	0.0445621				84.3896	0.192033
		67.8537	0.0489824				84.4178	0.194288
		68.0603	0.0499954				84.7282	0.189913
		68.0882	0.0375144				84.8348	0.178143
		68.2789	0.0315276				84.9953	0.176543
		68.4944	0.0162354				85.1116	0.183741
		68.7674	0.0220442				85.4269	0.177981
		68.818	0.0106344				85.5567	0.181741
		69.1989	0.0160198				85.655	0.189729
		69.0561	0.0159397				85.6903	0.185972
		69.2656	0.0292421				85.9523	0.184059
		69.4984	0.0375437				86.218	0.189309
		69.5288	0.0442652				86.3205	0.213175
		69.7973	0.0576406				86.5103	0.214101
		70.0934	0.0643462				86.7463	0.208594
		70.3587	0.0686121				86.8474	0.218818
		70.3292	0.0809559				86.8542	0.226711
		70.4818	0.087345				87.168	0.214587
		70.6552	0.0895301				87.2895	0.232706
		70.7557	0.0817918				87.387	0.243146
		70.9795	0.0803441				87.6584	0.240858
		71.1587	0.0836329				87.9816	0.236174
		71.2544	0.0715177				88.0292	0.240674
		71.4361	0.0728196				88.2833	0.246493
		71.6757	0.0636141				88.2393	0.23529
		71.9014	0.0518743				88.556	0.23399
		72.012	0.0369341				88.6569	0.242735
		72.0114	0.0266351				88.8655	0.245405
		72.275	0.0198459				88.9694	0.24111
		72.5757	0.0277497				89.1107	0.249901
		72.7012	0.0174073				89.5052	0.249375
		72.884	0.019274				89.4556	0.252867
		72.8438	0.00818144				89.8175	0.25191
		73.0516	0.0201368				89.8853	0.269528
		73.3828	0.0360113				90.1644	0.262991
		73.4552	0.0367976				90.18	0.255754
		73.7049	0.0494687				90.3021	0.244779
		73.845	0.062148				90.4305	0.249648
		74.1076	0.0595575				90.8058	0.248569
		74.1705	0.0562575				90.7735	0.250096
		74.3804	0.0652385				90.8927	0.246832
		74.3169	0.0793987				91.278	0.245851
		74.7572	0.0771531				91.3437	0.237492
		74.6779	0.0569858				91.4644	0.24282
		74.8662	0.0622811				91.6196	0.251186
		75.0571	0.0593055				91.8347	0.262026
		75.2977	0.0493004				91.9703	0.254406
		75.5751	0.0360022				92.1093	0.245097
		75.5741	0.0446214				92.3639	0.238443
		75.8008	0.0385218				92.4748	0.233012
		75.9118	0.027414				92.7062	0.239633
		76.1102	0.0212348				92.9	0.24641
		76.3097	0.0281593				92.9972	0.247825
		76.5145	0.0313154				93.2085	0.241839
		76.639	0.030412				93.2211	0.228591
		76.7698	0.0395093				93.6725	0.225158
		76.9757	0.0504126				93.7733	0.233784
		76.9996	0.0476569				93.9154	0.243034
		77.4641	0.0520358				94.2267	0.24208
		77.5208	0.0613178				94.1279	0.242817
		77.5809	0.0618255				94.4067	0.237127
		77.8363	0.0640942				94.7317	0.236333
		77.9182	0.062261				94.7794	0.236231
		78.2206	0.0645599				94.9283	0.234193
		78.3054	0.0490206				95.0452	0.255605
		78.4775	0.0496265				95.2722	0.243701
		78.5602	0.0592997				95.4809	0.228595
		78.7589	0.0416059				95.6804	0.239824
		78.8974	0.0325704				95.8298	0.226618
		79.1788	0.0440802				95.7411	0.231387
		79.2053	0.038545				96.0735	0.231264
		79.4505	0.0324299				96.2846	0.243004
		79.6304	0.0275107				96.443	0.262225
		79.8018	0.0249589				96.5425	0.246559
		80.0914	0.0170966				96.5467	0.258701
		80.1355	0.0107411				97.0085	0.275005
		80.3875	0.0152387				97.0983	0.265148
		80.3262	0.014453				97.2328	0.267846
		80.4571	-0.00245225				97.4323	0.271791
		80.7191	0.001024				97.6382	0.275866
		81.146	-0.000395492				97.8006	0.27004
		81.0339	0.00114516				98.0361	0.257622
		81.1645	0.00961891				98.1562	0.256903
		81.3654	0.0143802				98.3742	0.246522
		81.5831	0.00986496				98.3453	0.245762
		81.7546	0.0161769				98.7322	0.254103
		81.8311	0.0175577				98.8212	0.250247
		82.1832	0.0232076				98.9565	0.238403
		82.2193	0.0186548				99.3864	0.236469
		82.5097	0.0240805				99.2912	0.226799
		82.5685	0.0204105				99.4566	0.220087
		82.7947	0.0275088				99.5204	0.212655
		82.8614	0.0204921				99.8862	0.227993
		83.1585	0.030489				100.084	0.217992
		83.2881	0.0265985				92.8792	0.212616
		83.436	0.0381222				92.9434	0.215369
		83.7455	0.0162375				93.3355	0.200641
		83.994	0.0219726				93.2621	0.193186
		84.1061	0.0199674				93.4667	0.200714
		84.1876	0.0216015				93.8172	0.203709
		84.2207	0.0131598				93.7938	0.195104
		84.4204	0.00243186				93.9604	0.176823
		84.7135	-0.0120116				94.0234	0.164759
		84.901	-0.00388999				94.3135	0.157161
		84.8565	-0.0196408				94.4973	0.146235
		85.0374	0.000870186				94.6175	0.152775
		85.3221	-0.00927219				94.7848	0.14035
		85.5999	-0.0164206				95.0655	0.125458
		85.6123	-0.020084				95.0869	0.126497
		85.7001	-0.0153619				95.3511	0.123007
		85.9593	0.00638729				95.433	0.128573
		86.1579	0.0144387				95.6844	0.14367
		86.1341	0.00941102				95.8031	0.14707
		86.446	0.0173421				95.9771	0.145492
		86.5797	0.0198578				96.1952	0.152499
		86.6492	0.0324725				96.2527	0.167785
		86.9398	0.0384512				96.5688	0.185987
		87.2157	0.042968				96.7113	0.184927
		87.202	0.0413127				96.906	0.196927
		87.4812	0.0351255				96.8418	0.18979
		87.6346	0.0303594				97.0831	0.19142
		87.6325	0.0376561				97.3463	0.199936
		87.8523	0.0377754				97.5356	0.217917
		88.2699	0.0284997				97.7627	0.209429
		88.2553	0.0193863				97.9087	0.211389
		88.5505	0.0231773				97.9644	0.21513
		88.6902	0.0255284				98.2191	0.211121
		88.8536	0.00701188				98.3576	0.220335
		89.0633	0.00759358				98.4852	0.249637
		89.2127	0.00581002				98.6423	0.253372
		89.3309	0.0168703				98.9741	0.252729
		89.5572	0.0214154				98.9415	0.248896
		89.6462	0.0222558				98.9737	0.247904
		89.7955	0.0200788				99.3244	0.243182
		89.9684	0.00649496				99.6224	0.245385
		90.1799	-0.00217607				99.7204	0.216912
		90.2889	0.00411918				99.7447	0.201167
		90.6214	-0.00657965				100.076	0.201072
		90.5778	-0.00200533
		90.8231	-0.0199312
		90.9919	-0.019937
		91.2278	-0.00763608
		91.4424	-0.00708264
		91.5333	-0.00512406
		91.8693	0.0129602
		91.6462	0.0250727
		92.0332	0.0298726
		92.2607	0.0241282
		92.4178	0.0223356
		92.5675	0.0199955
		92.7141	0.0149075
		92.9827	0.0189838
		93.2025	0.0289442
		93.3149	0.030545
		93.2097	0.0327009
		93.7484	0.0376301
		93.7949	0.0377952
		93.7708	0.0484028
		94.0831	0.0536196
		94.3017	0.0599225
		94.3998	0.0583474
		94.6594	0.0580833
		94.6693	0.0508458
		94.8477	0.0484497
		94.9729	0.0599399
		95.3222	0.0660613
		95.3932	0.0687468
		95.6205	0.0579106
		95.7439	0.0485514
		95.87	0.048411
		95.9343	0.0434875
		96.0783	0.0437284
		96.2286	0.0462597
		96.678	0.0336931
		96.5978	0.029052
		96.9708	0.00911372
		97.2527	0.00803154
		97.2901	0.00997209
		97.4019	0.00979073
		97.5558	0.00493718
		97.6326	-0.00345296
		97.8389	-0.0100863
		98.0024	-0.0205162
		98.3608	-0.0183308
		98.3867	0.00882027
		98.4887	0.00799897
		98.4461	0.0114707
		98.974	-0.000606312
		99.1661	-0.000414824
		99.0518	0.000963382
		99.4583	-0.00289228
		99.6594	0.00397199
		99.8077	-0.0235415
		99.9226	-0.0174892
		100.197	-0.0207363

## Sheet: Fig2B
Adhesion force	Probability
3	0.015
3.5	0.13
4	0.37
4.5	0.345
5	0.105
5.5	0.03
6	0.005
6.5	0
7	0

## Sheet: Fig2C
Load	SM	±SM	SM_PNIPAM 20C	±SM_PNIPAM 20C	SM_PNIPAM 40C	±SM_PNIPAM 40C
10	0.18	0.05	0.15	0.08	5.51	0.32
20	0.51	0.06	0.32	0.06	9.5	0.74
30	0.73	0.11	0.51	0.12	12.52	0.98
40	1.05	0.14	1.34	0.21	16.12	0.49
50	1.22	0.15	2.88	0.18	20.04	0.53
60	1.47	0.21	4.71	0.21	23.34	0.56
Distance	20C 30nN T	20C 30nN RT	20C 60nN T	20C 60nN RT	40C 30nN T	40C 30nN RT	40C 60nN T	40C 60nN RT
7.8125	0.756566	-0.61933	2.98606	-4.90029	13.419	-12.0324	19.4882	-22.3196
15.625	0.724952	-0.746738	4.62441	-5.08217	13.5383	-11.6894	20.502	-21.6601
23.4375	0.722475	-0.708312	4.69945	-4.62921	14.254	-12.7033	18.7594	-21.8348
31.25	0.538658	-0.727125	3.48345	-4.7457	13.1506	-12.8226	20.8831	-21.8856
39.0625	0.75998	-0.726254	3.15011	-5.77184	13.6277	-12.4648	21.6687	-20.752
46.875	0.621494	-0.707471	4.62029	-4.98379	13.0463	-12.5095	19.4607	-22.8173
54.6875	0.620468	-0.680831	4.52946	-6.23653	14.9398	-13.911	21.351	-21.488
62.5	0.736934	-0.738877	4.6276	-5.97222	14.2987	-13.6426	19.3756	-20.6756
70.3125	0.719789	-0.675367	2.79456	-5.14994	14.2838	-14.1496	18.2108	-21.6637
78.125	0.649357	-0.543777	4.17075	-5.38049	14.0452	-12.9121	17.9491	-21.5023
85.9375	0.677797	-0.637282	4.24727	-6.00684	13.8961	-13.8067	19.4112	-21.8371
93.75	0.797573	-0.583795	4.05874	-5.16637	13.091	-13.6277	21.824	-21.2269
101.562	0.611001	-0.607226	4.84566	-4.98416	12.748	-12.0622	20.5059	-21.8759
109.375	0.688268	-0.463353	5.28286	-4.77147	12.7331	-12.0622	20.1427	-21.9829
117.188	0.618412	-0.633957	5.59201	-4.75331	13.7023	-12.7928	21.2864	-20.3463
125	0.689321	-0.652343	5.38155	-5.14998	13.419	-13.747	21.0368	-19.0055
132.812	0.576259	-0.71455	5.81944	-5.53794	13.8514	-13.9856	20.5859	-18.2181
140.625	0.617832	-0.668536	6.29697	-5.29912	13.7023	-12.2411	20.3118	-21.5243
148.438	0.812471	-0.649523	5.24702	-4.94118	14.2838	-11.9578	20.5181	-19.2521
156.25	0.780129	-0.635799	4.44648	-4.9439	14.8653	-13.747	18.9462	-18.8541
164.062	0.943199	-0.658005	4.67526	-5.20725	13.9558	-13.6277	20.5713	-20.7024
171.875	0.774908	-0.764984	5.21757	-5.29003	14.5373	-11.6745	20.3082	-20.312
179.688	0.967216	-0.714014	4.94305	-5.98208	16.1624	-12.0473	20.8879	-23.7768
187.5	0.932901	-0.684294	4.59468	-5.28407	15.7002	-12.9568	21.3662	-21.0214
195.312	0.987288	-0.615297	5.73061	-5.66458	15.3424	-13.6725	21.7835	-21.1605
203.125	0.992481	-0.568984	5.41966	-5.25438	14.7907	-12.8673	19.9204	-20.1948
210.938	0.79568	-0.725992	4.23903	-4.92751	15.6704	-12.4051	21.5907	-21.4533
218.75	0.79718	-0.704403	5.44882	-4.25103	17.0869	-12.3753	23.6079	-22.0231
226.562	0.880099	-0.63382	5.54555	-5.07619	15.4915	-11.6745	23.6181	-23.1782
234.375	0.986521	-0.652855	4.76255	-4.64618	16.3115	-12.4051	24.6596	-22.9355
242.188	0.907573	-0.845656	3.87896	-4.50323	14.8951	-12.1517	23.1053	-23.066
250	0.709364	-0.692507	4.47598	-3.90476	14.7013	-12.256	21.0622	-23.6398
257.812	0.737498	-0.697047	4.85872	-4.22316	15.1486	-11.2272	20.7189	-23.4255
265.625	0.708838	-0.634155	4.63672	-4.62348	15.2828	-12.8226	23.1366	-22.6179
273.438	0.693182	-0.607398	5.43973	-5.12514	15.2082	-11.7938	20.9573	-23.1184
281.25	0.744813	-0.651473	4.86844	-3.91415	15.3573	-13.3445	21.8074	-23.8584
289.062	0.749978	-0.703543	4.27087	-4.48091	16.2221	-11.5552	21.5928	-25.5711
296.875	0.866082	-0.750378	4.40403	-5.05284	15.6853	-10.765	20.2971	-25.7471
304.688	0.854097	-0.588129	4.18517	-4.47738	15.5959	-12.0324	20.683	-26.1885
312.5	0.826279	-0.48924	5.44834	-4.53989	15.7599	-12.9419	21.7486	-25.1469
320.312	0.710785	-0.533827	5.14102	-5.77822	15.6853	-11.9727	22.4726	-26.5866
328.125	0.817242	-0.51899	5.10004	-6.39935	15.238	-12.5542	20.3419	-25.2149
335.938	0.801779	-0.501824	5.39237	-5.52699	13.6725	-12.5244	21.2336	-25.4689
343.75	0.751797	-0.595234	4.94257	-4.80114	15.5809	-11.9131	21.7739	-26.1124
351.562	0.689483	-0.553168	4.59468	-4.88772	14.418	-12.6288	20.422	-27.4287
359.375	0.675369	-0.584084	4.6006	-5.16284	15.3871	-11.7342	21.3112	-25.4105
367.188	0.617648	-0.529421	4.44602	-5.41175	14.9995	-10.6756	23.0508	-23.1451
375	0.682866	-0.533324	4.65909	-4.52587	13.5681	-12.7331	22.5586	-24.6178
382.812	0.899091	-0.558408	4.83682	-4.32088	14.4627	-13.9259	24.7037	-23.3722
390.625	0.796511	-0.500427	4.42932	-4.84855	14.8951	-12.1815	20.2921	-24.2003
398.438	0.892664	-0.483521	4.45832	-4.04868	14.5223	-13.5085	21.6091	-24.1299
406.25	0.739315	-0.495599	4.04145	-4.45616	14.2092	-12.6735	22.8525	-25.8627
414.062	0.902689	-0.580675	4.03888	-4.15246	13.4786	-11.6745	21.3097	-23.7332
421.875	0.844687	-0.645142	4.26127	-4.69101	14.8205	-11.2869	20.1179	-22.8579
429.688	0.966738	-0.734048	4.53185	-5.21793	15.2678	-11.7043	20.7338	-22.1344
437.5	0.914302	-0.630905	4.33025	-4.64522	15.5064	-12.0771	21.795	-22.6636
445.312	0.775596	-0.450835	4.35309	-4.52995	14.9249	-12.763	20.4177	-22.7075
453.125	0.7427	-0.521343	6.01152	-4.09173	15.3424	-12.8375	20.8916	-22.984
460.938	0.866372	-0.634016	4.65957	-3.80873	15.402	-14.2987	20.6054	-23.3369
468.75	0.861001	-0.742224	4.48403	-3.52734	16.5054	-13.2848	20.2195	-24.6865
476.562	0.854719	-0.67428	4.96401	-3.59039	16.4755	-14.1198	22.0347	-25.0019
484.375	0.712273	-0.577419	4.24005	-3.73459	16.0133	-12.6288	20.2665	-24.7933
492.188	0.801502	-0.543308	4.8645	-3.2882	16.1028	-13.4637	23.2969	-24.8193
500	0.734358	-0.605878	4.15906	-3.23399	15.2231	-12.5691	19.5678	-24.0197
507.812	0.728461	-0.723336	4.54089	-3.12391	15.4468	-13.1655	20.5632	-25.4741
515.625	0.685285	-0.654007	4.78839	-3.16911	16.9378	-11.7193	19.3206	-24.0393
523.438	0.588984	-0.604027	4.25265	-3.14232	16.1475	-11.6745	21.0352	-24.7702
531.25	0.846925	-0.648652	4.80859	-3.19182	14.8951	-12.7779	22.2621	-24.8959
539.062	0.871932	-0.690442	4.78241	-3.76975	16.1774	-13.0313	21.2464	-25.1271
546.875	0.718118	-0.711442	5.57105	-3.26052	14.8354	-11.4658	21.8864	-24.9844
554.688	0.618154	-0.596563	4.95142	-3.81682	16.4457	-12.2113	21.4269	-27.5706
562.5	0.717655	-0.598237	5.53962	-3.85715	16.237	-11.2869	24.8693	-25.1552
570.312	0.80138	-0.703297	5.2195	-4.81391	16.401	-10.8545	22.227	-24.1441
578.125	0.848427	-0.589353	4.87477	-5.2603	15.402	-14.1049	21.5087	-24.7206
585.938	0.767305	-0.623158	5.13541	-4.10459	15.6555	-13.7768	22.4117	-23.417
593.75	0.770154	-0.541942	3.76903	-4.85253	16.4308	-12.8226	21.4083	-25.0499
601.562	0.841417	-0.65218	4.04533	-4.44868	15.2529	-12.6437	23.2579	-25.5948
609.375	0.827063	-0.549323	4.26066	-4.81473	15.7002	-13.091	21.1696	-25.5554
617.188	0.802365	-0.704022	3.97147	-3.72696	15.7748	-12.7928	22.7823	-26.6233
625	0.787684	-0.553015	3.4336	-4.68285	15.2082	-12.5095	22.9221	-27.0503
632.812	0.911397	-0.542371	4.56625	-4.90955	16.4905	-12.42	22.0239	-25.9139
640.625	0.82305	-0.486563	3.99819	-4.3215	16.6097	-10.8992	23.3561	-27.1465
648.438	0.836253	-0.580784	3.8423	-4.61729	15.0293	-10.9141	22.5658	-24.3975
656.25	0.793651	-0.577285	4.37772	-3.32391	14.9398	-10.9439	23.7376	-27.5527
664.062	0.74144	-0.582597	4.7345	-4.64549	14.2391	-12.2113	23.4209	-25.4496
671.875	0.836291	-0.555042	4.53796	-3.80294	14.7758	-11.4807	22.7697	-25.7943
679.688	0.726481	-0.532913	4.6778	-4.09731	14.0005	-11.3614	23.2121	-25.0071
687.5	0.74573	-0.561738	5.99301	-4.34053	14.1049	-10.2283	25.399	-25.3498
695.312	0.745243	-0.632108	5.05052	-4.91125	14.4627	-10.4668	23.1396	-27.1386
703.125	0.701953	-0.509494	4.91474	-3.60883	14.1496	-11.6745	23.6267	-24.6321
710.938	0.757874	-0.522127	4.41138	-4.6468	14.1347	-12.3455	23.6809	-26.2247
718.75	0.643716	-0.451007	4.84016	-4.31897	13.9707	-13.091	24.3587	-25.9857
726.562	0.756681	-0.489775	4.50801	-5.08455	14.4478	-13.1804	23.742	-25.0878
734.375	0.696747	-0.536039	5.94819	-4.65401	14.6118	-13.3445	22.286	-25.2658
742.188	0.770078	-0.470707	5.13133	-4.80998	12.9419	-14.3285	23.2807	-24.4807
750	0.755073	-0.595024	4.42486	-4.6732	13.0164	-13.6277	25.3563	-24.976
757.812	0.677147	-0.555477	4.40383	-4.34232	13.255	-13.7172	25.0485	-23.7023
765.625	0.675943	-0.490875	6.13952	-4.97437	13.419	-13.2401	23.3558	-24.1657
773.438	0.616103	-0.583284	5.69144	-4.99856	13.255	-14.1943	22.9149	-23.3341
781.25	0.594993	-0.681701	4.93578	-5.80511	14.9547	-14.9846	25.8103	-26.1609
789.062	0.55217	-0.630234	4.64957	-5.41204	14.0005	-14.0452	25.1933	-25.1515
796.875	0.597437	-0.630363	4.36659	-5.32036	13.8514	-14.9398	24.5693	-24.8992
804.688	0.519647	-0.534874	4.25978	-5.58949	12.0175	-15.2678	26.2197	-24.4165
812.5	0.51061	-0.627575	4.43974	-5.35852	11.9727	-14.2391	26.312	-23.4269
820.312	0.518532	-0.632615	4.74679	-4.74424	14.1347	-15.4617	25.4107	-24.8577
828.125	0.658796	-0.692316	3.98527	-5.50489	13.091	-16.2966	27.1845	-26.0551
835.938	0.588184	-0.71782	4.4186	-5.6301	13.4488	-14.6714	26.4282	-27.1199
843.75	0.650488	-0.820016	4.35318	-5.00069	12.1815	-15.8344	25.2072	-25.2205
851.562	0.708542	-0.555577	4.09566	-5.2097	10.8843	-14.6118	25.0088	-28.1379
859.375	0.600042	-0.509207	4.51375	-5.47564	11.5702	-14.7907	23.3091	-26.578
867.188	0.655512	-0.598307	4.41427	-5.1263	12.584	-15.0591	22.8222	-27.206
875	0.714375	-0.542429	4.47464	-4.01617	13.3295	-14.254	23.5074	-23.5402
882.812	0.791336	-0.506854	4.81492	-3.90632	13.1804	-14.075	24.5178	-24.7981
890.625	0.569371	-0.570009	4.79194	-4.18138	12.8822	-15.2231	23.1173	-26.7574
898.438	0.674795	-0.546244	4.66862	-4.78821	12.1815	-14.1645	24.0056	-24.4602
906.25	0.654034	-0.494117	5.0929	-5.12318	12.7928	-15.0293	23.8084	-24.0508
914.062	0.72318	-0.451985	5.71522	-5.51043	13.3445	-14.9995	23.012	-26.3685
921.875	0.729618	-0.423247	4.40349	-5.37083	12.5542	-15.1336	22.7047	-23.7181
929.688	0.67228	-0.38532	5.05781	-5.48394	11.3614	-15.0442	22.9513	-25.7147
937.5	0.539343	-0.462612	4.64073	-5.53771	12.8971	-13.3594	19.6321	-26.2738
945.312	0.559754	-0.406282	4.70242	-4.77052	12.0622	-14.9696	19.4095	-24.1168
953.125	0.630585	-0.381974	4.58366	-6.07927	11.928	-13.1208	18.9607	-24.3808
960.938	0.48464	-0.560744	4.61754	-5.88658	11.4509	-14.746	19.4952	-22.2403
968.75	0.379447	-0.483263	5.38441	-5.46687	11.8236	-13.2997	18.9955	-22.8468
976.562	0.43056	-0.396566	5.0734	-5.16991	11.3912	-11.6596	19.6951	-22.8097
984.375	0.475984	-0.467965	4.49355	-6.00326	11.3614	-12.1964	20.9708	-21.7068
992.188	0.579539	-0.40545	5.46297	-5.86993	11.8833	-12.763	17.7369	-22.4572
1000	0.686071	-0.61326	4.46781	-5.3964	11.4658	-12.3455	18.4887	-22.7236
1007.81	0.704754	-0.572183	4.62611	-5.16856	11.1014	-13.4127	18.908	-22.5473
1015.62	0.505475	-0.658435	4.5702	-4.8805	12.6242	-12.0785	19.581	-24.2252
1023.44	0.560299	-0.63476	4.90195	-5.09504	13.5309	-12.6449	21.8721	-23.8397
1031.25	0.654684	-0.638219	4.7518	-5.10992	11.4621	-11.9222	19.0034	-23.8273
1039.06	0.603006	-0.599471	4.90116	-5.44156	14.5427	-12.2127	19.7477	-22.873
1046.88	0.697268	-0.580144	5.81636	-5.01629	12.6006	-13.2234	19.0789	-24.1885
1054.69	0.607004	-0.51395	5.38917	-5.24357	13.2361	-14.1802	16.9481	-24.1405
1062.5	0.423235	-0.547745	6.14754	-4.84378	13.7166	-15.6285	17.1524	-24.2965
1070.31	0.526561	-0.616693	5.99345	-4.73118	13.6071	-16.2064	17.9475	-25.0878
1078.12	0.459746	-0.629851	5.4778	-3.86966	13.9139	-16.0167	18.7037	-23.4608
1085.94	0.381435	-0.516542	6.00233	-4.41392	12.4919	-18.0094	18.364	-25.8786
1093.75	0.46095	-0.569787	6.70872	-5.94025	12.4554	-12.2798	20.0125	-22.4074
1101.56	0.477953	-0.598715	5.51758	-4.82691	12.8407	-13.1072	18.9359	-22.2359
1109.38	0.432817	-0.622784	6.52176	-4.72448	14.3784	-12.7548	20.058	-25.4087
1117.19	0.378857	-0.600191	5.87759	-5.95832	12.1101	-10.8654	21.5434	-24.3462
1125	0.475735	-0.611242	4.5636	-5.90563	10.6516	-14.0061	20.0081	-26.2551
1132.81	0.511117	-0.532837	4.89028	-5.35702	14.5753	-13.4154	22.1018	-24.7742
1140.62	0.67126	-0.607495	5.35748	-5.85037	12.1607	-14.8142	23.8108	-24.3795
1148.44	0.562584	-0.530159	4.52361	-6.62136	12.7904	-14.5025	21.6137	-23.6664
1156.25	0.507197	-0.474953	4.9685	-6.20871	11.7393	-13.6869	21.5428	-24.412
1164.06	0.386558	-0.566279	4.07887	-5.81106	14.9907	-9.95953	22.273	-24.9216
1171.88	0.606477	-0.479897	4.76581	-5.96678	13.7634	-14.2287	19.9919	-23.4924
1179.69	0.624217	-0.390781	4.91598	-6.00745	11.5523	-11.2533	21.3383	-23.6516
1187.5	0.553922	-0.433995	5.32299	-5.93866	12.2805	-15.102	20.5343	-23.1872
1195.31	0.525328	-0.452499	5.52779	-6.06336	12.0466	-13.8272	23.0089	-25.3587
1203.12	0.530578	-0.606844	4.85338	-5.98711	14.8976	-14.2031	20.2669	-23.1065
1210.94	0.450535	-0.587389	4.48076	-6.25758	11.5473	-12.4987	19.2167	-24.0882
1218.75	0.478881	-0.588511	4.32637	-5.16467	13.704	-13.314	19.0746	-22.9672
1226.56	0.520173	-0.574617	5.13333	-5.55386	11.5856	-14.0116	18.4626	-23.7504
1234.38	0.503296	-0.41047	5.80189	-4.83433	12.5865	-14.5884	17.4886	-24.3067
1242.19	0.47321	-0.532416	5.04705	-4.64123	12.3622	-12.479	17.9253	-27.3022
1250	0.510136	-0.600685	5.20905	-5.87441	11.4532	-12.8809	18.4341	-24.7378
1257.81	0.576221	-0.541131	4.48307	-5.47833	10.9097	-13.1227	17.9571	-26.3482
1265.62	0.629926	-0.615154	5.13344	-5.68907	12.8544	-11.5531	18.2091	-23.9586
1273.44	0.63617	-0.483375	4.8118	-5.4995	13.7645	-12.757	21.3202	-22.8015
1281.25	0.62829	-0.511206	4.69698	-5.72668	13.4961	-14.0837	17.8107	-24.5824
1289.06	0.682225	-0.499348	4.3648	-5.09944	12.4911	-14.468	20.4089	-22.8285
1296.88	0.671646	-0.509982	3.92927	-5.65878	13.7785	-13.2596	17.2814	-25.3328
1304.69	0.642013	-0.433163	2.89356	-4.81915	12.5394	-15.4739	17.6733	-24.452
1312.5	0.758383	-0.488044	4.09396	-5.62799	11.9692	-13.5015	16.7582	-24.071
1320.31	0.615687	-0.408344	3.43253	-5.6089	14.2742	-11.5468	18.0637	-23.683
1328.12	0.657419	-0.449879	3.97201	-6.34549	12.8843	-12.6329	18.514	-22.9492
1335.94	0.698826	-0.418064	3.22221	-5.90277	14.7685	-13.4696	18.0334	-23.6849
1343.75	0.462622	-0.346009	3.48551	-5.44563	15.2633	-13.1283	20.1758	-23.1748
1351.56	0.479331	-0.467571	4.4207	-5.63812	14.0748	-15.7065	19.2576	-22.207
1359.38	0.467271	-0.412842	3.60166	-5.36355	14.6879	-14.9141	19.7035	-22.7748
1367.19	0.581911	-0.352598	3.76374	-5.39162	12.2097	-15.3155	20.0325	-21.0174
1375	0.438688	-0.443931	3.5329	-5.84945	14.5908	-18.0676	20.6543	-22.4919
1382.81	0.477896	-0.414478	3.82598	-5.48611	11.9731	-15.212	19.9114	-21.5934
1390.62	0.601717	-0.628276	3.66107	-6.1567	12.3912	-16.8559	20.2476	-21.7628
1398.44	0.565109	-0.447536	3.9869	-5.64983	16.873	-16.405	19.7488	-22.7041
1406.25	0.569689	-0.493964	3.63513	-5.70533	14.4135	-15.9865	17.4344	-22.5073
1414.06	0.681308	-0.484728	4.29657	-6.60652	13.3286	-13.2795	18.5139	-23.2542
1421.88	0.527881	-0.557346	4.10899	-5.56916	13.3362	-13.9959	18.8611	-26.1482
1429.69	0.600874	-0.515461	3.65386	-5.55141	13.3014	-12.8125	20.426	-23.4709
1437.5	0.592887	-0.514929	4.20645	-5.25295	13.0261	-14.3173	18.8592	-25.4577
1445.31	0.65826	-0.617525	5.40679	-5.31832	13.2497	-16.2578	17.3148	-24.0732
1453.12	0.685658	-0.545918	4.54848	-6.10403	11.7191	-13.9095	18.9302	-22.9782
1460.94	0.611649	-0.550986	4.36656	-6.1165	10.4094	-12.3881	16.3568	-20.3825
1468.75	0.648525	-0.470191	4.49837	-6.34365	11.348	-15.0268	18.668	-21.8856
1476.56	0.650667	-0.615909	5.45293	-6.46744	12.465	-15.0651	17.875	-22.8401
1484.38	0.661018	-0.436836	4.49626	-6.0416	10.0729	-15.3238	18.4024	-22.4372
1492.19	0.615189	-0.474819	4.49089	-7.00782	10.0168	-14.1061	15.3688	-21.8072
1500	0.597215	-0.385225	4.40953	-6.50505	9.85153	-13.4417	18.8038	-22.5188
1507.81	0.628577	-0.59852	3.87848	-6.1598	8.9627	-12.3953	18.2203	-22.4634
1515.62	0.480679	-0.665951	4.39676	-5.86019	9.00128	-12.34	18.1086	-18.7351
1523.44	0.637155	-0.595109	4.77215	-5.66861	10.1429	-14.035	17.4978	-19.9092
1531.25	0.54955	-0.567492	4.66352	-5.66322	9.99817	-13.1968	18.9279	-21.9566
1539.06	0.64165	-0.425408	5.2511	-5.25806	10.1255	-13.257	18.8379	-23.4074
1546.88	0.544686	-0.56712	4.15192	-5.66531	9.75533	-12.8667	19.9335	-19.9436
1554.69	0.645532	-0.57213	3.27805	-5.01586	10.0696	-12.3782	18.2705	-21.5297
1562.5	0.665165	-0.470162	3.66804	-5.09285	9.75353	-13.8417	19.4109	-20.5649
1570.31	0.673637	-0.54173	2.81586	-5.66242	12.7587	-14.0723	18.5529	-21.2245
1578.12	0.721777	-0.550184	2.8873	-6.1143	10.0062	-12.8423	17.0035	-21.7764
1585.94	0.631082	-0.555166	3.03618	-5.57501	10.9163	-13.6377	19.4672	-20.6689
1593.75	0.711162	-0.566289	3.56556	-5.34296	10.5982	-15.9848	18.4644	-20.9473
1601.56	0.712386	-0.530188	3.9771	-4.14329	12.0934	-14.5582	16.9798	-20.4447
1609.38	0.724435	-0.542849	3.72314	-4.98627	10.5495	-12.2159	16.9818	-21.0044
1617.19	0.683936	-0.501181	3.47815	-4.23347	10.0776	-12.4322	17.69	-21.2298
1625	0.56532	-0.371665	4.23679	-4.79046	8.26799	-11.4074	17.9211	-21.7619
1632.81	0.794349	-0.56994	3.6301	-5.78103	9.77371	-12.0541	15.5493	-22.1925
1640.62	0.728678	-0.57453	2.63211	-4.54331	9.32973	-13.6855	17.6292	-19.9546
1648.44	0.732497	-0.523809	3.17677	-4.15084	6.53334	-17.5214	16.909	-21.0501
1656.25	0.641459	-0.588617	3.65859	-4.08378	9.77135	-15.3059	17.0154	-20.3136
1664.06	0.648604	-0.490805	4.57576	-4.33874	10.4254	-15.2022	16.9211	-20.0779
1671.88	0.66003	-0.439914	4.3284	-4.26912	9.24918	-14.3079	15.5882	-20.3219
1679.69	0.69678	-0.489106	5.12707	-4.87439	9.1315	-13.6999	16.7935	-17.1666
1687.5	0.62276	-0.545864	5.50296	-5.50136	7.01371	-13.8651	17.0138	-18.8108
1695.31	0.642386	-0.532254	4.3482	-5.25187	9.07973	-11.1143	14.1829	-18.9303
1703.12	0.472914	-0.50128	5.36112	-4.65252	7.52958	-12.8488	17.2399	-18.9194
1710.94	0.595727	-0.57169	5.28756	-5.52101	6.06335	-12.9096	16.8485	-18.1943
1718.75	0.508765	-0.510871	5.95152	-4.98368	7.07602	-13.8582	17.1087	-18.3414
1726.56	0.538744	-0.478367	5.37768	-4.42474	9.7252	-11.0938	17.7081	-18.1396
1734.38	0.493867	-0.461125	4.84239	-4.1014	8.39607	-12.6841	14.9379	-19.3567
1742.19	0.602194	-0.561209	4.88396	-3.95951	8.56643	-14.0349	14.6316	-18.0989
1750	0.497809	-0.576444	4.79153	-3.98271	9.66316	-13.2638	15.0264	-18.6589
1757.81	0.451713	-0.460226	4.88096	-3.68876	9.46558	-14.084	16.1741	-16.7093
1765.62	0.550459	-0.414114	4.93673	-4.12642	9.50497	-12.6318	15.2136	-18.7346
1773.44	0.596539	-0.514611	4.76053	-4.05137	8.92757	-12.4914	15.8765	-17.5631
1781.25	0.645466	-0.557834	4.8711	-4.24912	10.3298	-14.2158	14.7433	-19.4065
1789.06	0.678533	-0.461593	4.91687	-4.09514	9.70583	-14.0341	14.8016	-18.6352
1796.88	0.677125	-0.45839	4.69299	-3.71315	10.7817	-13.5243	13.9469	-18.85
1804.69	0.836042	-0.47326	4.45308	-4.297	10.4849	-12.5444	12.6218	-18.8851
1812.5	0.588959	-0.439342	5.33278	-4.95213	8.5106	-10.7759	14.493	-19.611
1820.31	0.643802	-0.508929	5.62595	-4.95321	9.09448	-8.99323	15.3347	-19.426
1828.12	0.489103	-0.421171	6.62113	-5.01348	8.19849	-11.3592	15.2485	-17.0977
1835.94	0.48765	-0.386564	5.77196	-5.09788	9.12238	-11.3798	14.7871	-19.0449
1843.75	0.672757	-0.50292	5.73871	-5.52623	9.52411	-13.4533	14.376	-17.4591
1851.56	0.580753	-0.433135	5.88065	-4.88874	9.1848	-12.1885	15.5121	-18.9973
1859.38	0.464422	-0.436634	6.14155	-5.47462	8.47073	-12.6622	13.5475	-16.9182
1867.19	0.512359	-0.530281	5.57634	-5.09373	9.15911	-15.2861	13.9461	-18.3405
1875	0.472866	-0.536863	5.35754	-5.16821	7.33043	-13.8852	13.6827	-18.9288
1882.81	0.534173	-0.584801	6.83082	-5.91849	8.19499	-13.5066	15.4607	-18.4455
1890.62	0.535131	-0.639001	6.50745	-5.22993	9.63149	-15.2597	14.0312	-20.5818
1898.44	0.547839	-0.606499	6.43524	-5.28826	11.1739	-13.3457	13.5704	-18.9724
1906.25	0.510821	-0.486036	6.73308	-5.25241	11.4465	-13.8163	15.1591	-18.2081
1914.06	0.562743	-0.509122	7.77938	-4.28226	10.1221	-13.9112	12.7967	-18.6704
1921.88	0.558061	-0.54458	6.47769	-4.18648	9.46981	-11.9875	14.5826	-21.101
1929.69	0.414552	-0.487251	6.4491	-3.73526	11.1355	-15.0906	13.6314	-18.4775
1937.5	0.572588	-0.607978	1.47569	-3.48838	12.1666	-19.0417	13.4809	-18.3165
1945.31	0.569595	-0.600532	2.37018	-3.23678	12.3048	-19.8503	13.3272	-18.0147
1953.12	0.65892	-0.471319	2.65788	-3.52313	11.5434	-18.1313	12.4163	-19.5674
1960.94	0.590095	-0.450198	1.95904	-3.90913	11.4494	-17.5804	14.6241	-21.205
1968.75	0.692658	-0.304429	2.16841	-3.4679	12.4671	-16.1639	18.0729	-20.7795
1976.56	0.632393	-0.404704	2.76531	-3.36989	13.3063	-13.3655	16.5743	-21.9133
1984.38	0.634547	-0.515741	4.05855	-2.39723	11.1968	-15.9341	14.5839	-19.6455
1992.19	0.654502	-0.276544	5.73688	-2.3683	11.496	-13.088	14.3606	-19.7122
2000	0.71634	-0.46604	6.40236	-2.29974	12.9067	-15.5088	15.247	-20.7979

## Sheet: Fig3A
	phi	±phi	mu	±mu
40C	0.371	0.011	0.547	0.004
20C	0.018	0.006	0.652	0.022
SM	0.025	0.005	0.592	0.009

## Sheet: Fig3B
	20C					40C
Shear rate	phi^* 2%	phi^* 5%	phi^* 8%		Shear rate	phi^* 1%	phi^* 3%	phi^* 7%
0.101	26.32	12.45	10.592		0.101	2.2198	1.49928	0.9759
0.127	22.328	10.796	9.154		0.127	1.9968	1.42728	0.8213
0.159	18.713	9.614	8.162		0.159	1.8075	1.21224	0.7972
0.2	15.961	8.525	7.134		0.2	1.583	1.05156	0.7147
0.252	13.682	7.544	6.306		0.252	1.4742	0.95124	0.6131
0.317	11.876	6.907	5.712		0.317	1.2907	0.84768	0.574
0.398	10.523	6.113	5.04		0.398	1.1717	0.76572	0.5013
0.501	8.8853	5.432	4.496		0.501	1.0462	0.6822	0.4444
0.631	7.8826	5.009	4.035		0.631	0.93156	0.6108	0.4019
0.794	6.9851	4.635	3.655		0.794	0.82816	0.54216	0.3586
1	6.3609	4.184	3.299		1	0.75577	0.47952	0.3176
1.26	5.7737	3.792	2.989		1.26	0.68067	0.43164	0.2879
1.58	5.3275	3.545	2.751		1.58	0.61304	0.38568	0.2585
2	4.9008	3.263	2.527		2	0.54911	0.34944	0.2323
2.51	4.4617	2.981	2.3		2.51	0.49795	0.31416	0.2094
3.16	4.0347	2.695	2.07		3.16	0.44811	0.28488	0.1909
3.98	3.5717	2.4	1.842		3.98	0.40492	0.2592	0.1739
5.01	3.1437	2.136	1.625		5.01	0.37314	0.2382	0.1584
6.31	2.7617	1.894	1.429		6.31	0.34215	0.21852	0.1463
7.94	2.4063	1.663	1.247		7.94	0.31241	0.19908	0.1345
10	2.1006	1.473	1.106		10	0.28116	0.18096	0.1234
12.6	1.8342	1.303	0.965		12.6	0.25593	0.16776	0.1125
15.8	1.5972	1.15	0.846		15.8	10.678	0.15156	0.1033
20	1.3694	1.013	0.741		20	32.876	10.5036	0.0961
25.1	1.1768	0.891	0.652		25.1		13.4808	0.088
31.6	1.0536	0.78	0.572		31.6			0.095
39.8	0.87918	0.689	0.505		39.8			0.123
50.1	7.0926	0.613	0.447		50.1			0.206
63.2	30.8693	0.547	0.397		63.2			0.309
79.6		0.609	0.342		79.6			0.523
99.6		0.796	0.301		99.6			0.602

## Sheet: Fig3C
	20C SM					40C SM_PNIPAM
Shear rate	phi 54%	phi 51%	phi 48%		Shear rate	phi 54%	phi 51%	phi 48%
0.111494	3981.6	1482.06	450.225		0.101	503.69	1501.38	3415.08
0.124913	3086.01	1424.91	431.498		0.127	433.84	1263.54	3072
0.139948	2529.54	1362.05	414.267		0.159	408.77	1226.46	2780.77
0.156821	2086.29	1309.08	394.814		0.2	369.15	1099.54	2435.38
0.175691	1975.35	1261.85	370.662		0.252	326.25	943.23	2268
0.196845	1741.96	1211.17	355.036		0.317	296.95	883.08	1985.69
0.220569	1664.13	1152.6	338.994		0.398	263.25	771.23	1802.62
0.247107	1531.67	1107.72	324.047		0.501	228.23	683.69	1609.54
0.276876	1562.23	1059.19	307.004		0.631	208.52	618.31	1433.17
0.310236	1609.05	1007.58	293.292		0.794	185.23	551.69	1274.09
0.347556	1591.14	957.305	278.665		1	165.99	488.62	1162.72
0.389443	1668.08	914.013	262.634		1.26	148.52	442.92	1047.18
0.436349	1670.46	873.232	249.128		1.58	133.5	397.69	943.14
0.488848	1726.34	825.563	237.446		2	120.64	357.38	844.78
0.547773	1680.13	780.17	225.041		2.51	107.31	322.15	766.08
0.613729	1603.33	743.162	213.834		3.16	97.92	293.69	689.4
0.687573	1597.7	705.879	203.869		3.98	90.22	267.54	622.95
0.770469	1563.18	670.617	193.139		5.01	82.05	243.69	574.06
0.863218	1514.12	636.863	183.495		6.31	75.29	225.08	526.38
0.967086	1464.2	604.249	174.785		7.94	69.57	206.92	480.63
1.0837	1438.23	575.129	166.4		10	64.03	189.85	432.55
1.21413	1393.23	543.128	157.419		12.6	58.02	173.08	393.74
1.36024	1349.57	515.979	150.066		15.8	53.33	158.92	16427.7
1.52427	1316.25	488.344	143.069		20	49.66	147.85	50578.5
1.7077	1256.12	464.691	136.353		25.1	45.25	135.38
1.91323	1211.05	442.062	130.245		31.6	41.78	146.15
2.14392	1170.21	420.578	123.882		39.8	37.74	189.23
2.4019	1121.33	399.771	117.771		50.1	35.11	316.92
2.69106	1064.65	380.597	112.674		63.2	32.39	475.38
3.01547	1021.71	361.584	107.345		79.6	29.2	804.62
3.3783	977.347	344.275	102.627		99.6	25.91	926.15
3.78511	934.989	327.408	97.8201
4.24131	892.133	311.641	93.7379
4.75162	850.208	297.169	90.2157
5.32398	810.145	282.62	85.8935
5.96545	773.152	269.13	81.8068
6.68322	737.653	256.746	78.2104
7.48845	698.334	244.894	74.9038
8.39049	663.491	233.954	71.8714
9.40003	631.627	223.478	68.9677
10.533	601.392	213.302	66.0734
11.8013	574.241	203.76	63.4467
13.2213	546.357	194.495	61.2607
14.8152	521.514	185.742	58.6623
16.5987	497.738	177.532	56.3435
18.5959	475.218	169.532	54.2211
20.8383	452.659	162.12	52.2149
23.3463	432.499	155.208	50.3158
26.1557	413.08	148.6	48.5416
29.3099	394.383	142.072	46.8181
32.837	457.222	135.779	45.4301
36.7892	587.192	129.889	43.8801
41.2251	683.034	124.711	42.4752
46.1857	928.342	146.078	41.1533
51.7457	1382.8	174.33	39.8187
57.984	2023.18	213.631	38.4712
64.9607	3279.84	271.306	37.2336
72.783	5755.65	352.161	36.0857
81.5554	8461.33	453.721	35.0575
91.3681	10616.7	549.792	33.998

## Sheet: Fig4A
	20C					40C
EX distance	EX force	RE distance	RE force		EX distance	EX force	RE distance	RE force
99.8479	0.125363				99.7647	0.180056	-27.4902	15.5261
99.4154	0.110477				99.4753	0.162615	-27.5145	14.7273
99.2442	0.112305				99.1853	0.14577	-27.4991	13.9709
98.7755	0.100828				98.9676	0.154672	-27.5753	13.3207
98.6565	0.117944				98.5703	0.14992	-27.3118	12.829
98.3655	0.119812				98.3282	0.145886	-27.3399	12.2796
98.0913	0.114929				97.9393	0.140776	-27.3496	11.7821
97.8591	0.136644				97.7603	0.130229	-27.3305	11.3288
97.4734	0.140464				97.4936	0.136666	-27.084	10.9345
97.266	0.14659				97.2606	0.128017	-27.2188	10.5917
96.9615	0.146797				97.041	0.133642	-27.1677	10.2853
96.7411	0.162636				96.5066	0.125411	-26.9229	9.98445
96.3791	0.157383				96.3869	0.133273	-26.9381	9.66245
96.0522	0.14872				96.1191	0.135525	-27.0139	9.35385
95.7963	0.148288				95.8148	0.129856	-27.0007	9.09153
95.5455	0.14846				95.4713	0.131693	-26.9332	8.85491
95.2388	0.148491				95.0962	0.141513	-26.8975	8.60979
94.8184	0.158021				94.9001	0.14141	-26.7536	8.37845
94.8103	0.145003				94.5046	0.152771	-26.578	8.14224
94.4093	0.142935				94.4808	0.14239	-26.6392	7.90842
93.9528	0.146733				94.0169	0.135415	-26.4447	7.6807
93.6815	0.152341				93.6921	0.125792	-26.5757	7.43286
93.5054	0.165545				93.3621	0.124807	-26.4335	7.21914
93.1813	0.172098				93.1667	0.13553	-26.4719	6.99646
92.8247	0.174979				92.9259	0.150752	-26.2642	6.79023
92.5751	0.171981				92.7017	0.154762	-26.0511	6.55448
92.3081	0.175941				92.4233	0.152869	-26.0853	6.29537
92.0193	0.17901				92.1053	0.152783	-25.9134	6.05994
91.6503	0.1781				91.858	0.16122	-25.9256	5.84245
91.5759	0.168423				91.5306	0.174686	-25.8239	5.65457
91.2543	0.173472				91.0876	0.180701	-25.7437	5.47975
90.8792	0.169145				90.7989	0.175542	-25.6071	5.28802
90.6181	0.162659	-98.3004	15.0086		90.5673	0.173812	-25.732	5.12932
90.2365	0.166218	-98.1475	14.9094		90.166	0.165102	-25.6258	4.8956
89.933	0.14937	-97.8518	14.8215		90.0242	0.164528	-25.5578	4.73089
89.6911	0.13078	-97.9525	14.7274		89.9057	0.176687	-25.5184	4.59367
89.3681	0.140873	-97.8205	14.6553		89.5145	0.174722	-25.3623	4.42047
89.2049	0.140287	-97.7565	14.5833		89.0751	0.167474	-25.279	4.2877
88.9502	0.139996	-97.6795	14.5128		88.9278	0.171161	-25.2512	4.13907
88.5024	0.119486	-97.6285	14.4165		88.4675	0.172918	-25.3112	4.03012
88.398	0.108463	-97.6319	14.2931		88.3318	0.168045	-25.0051	3.91424
88.1251	0.109585	-97.5838	14.1989		88.091	0.15954	-24.9882	3.73567
87.6417	0.10744	-97.2432	14.1225		87.7926	0.153338	-24.8485	3.62046
87.2956	0.123205	-97.2433	14.0487		87.3068	0.145345	-24.8598	3.4979
87.1779	0.135904	-97.2135	13.9843		87.0762	0.139605	-24.8427	3.40588
86.7916	0.138135	-97.0681	13.9141		86.7911	0.134773	-24.5912	3.38513
86.6617	0.154063	-97.2519	13.803		86.596	0.142475	-24.6276	3.26879
86.2359	0.15629	-96.7859	13.7051		86.1479	0.141389	-24.5585	3.14149
85.9743	0.160348	-96.9687	13.6254		85.9086	0.129527	-24.2316	3.02041
85.8496	0.18203	-96.7932	13.553		85.6872	0.128023	-24.3338	2.9041
85.5174	0.188022	-96.6576	13.4722		85.0757	0.137438	-24.1293	2.83301
84.9791	0.188363	-96.5066	13.4054		85.1337	0.13496	-24.0088	2.72936
84.7026	0.184808	-96.6292	13.3248		84.8349	0.137322	-23.9382	2.63022
84.8461	0.182364	-96.4502	13.2251		84.4354	0.138348	-23.8276	2.46851
84.2953	0.182805	-96.4492	13.1174		84.1628	0.137967	-23.9533	2.27806
83.9023	0.18588	-96.2396	13.0412		83.8453	0.125154	-23.6992	2.15801
83.6452	0.178898	-96.2274	12.9723		83.6401	0.0995108	-23.5612	2.08451
83.4625	0.193332	-96.128	12.9005		83.3471	0.105311	-23.3391	2.00926
83.135	0.171736	-96.1228	12.8391		83.1021	0.10646	-23.2382	1.90868
82.6555	0.157231	-95.8289	12.7707		82.7959	0.101648	-23.2771	1.79044
82.6777	0.163217	-95.8029	12.6759		82.5896	0.102708	-23.1378	1.68941
82.1932	0.150944	-95.735	12.5705		82.2273	0.0916428	-23.0718	1.55588
82.037	0.150146	-95.6572	12.4616		81.6205	0.0871352	-23.0841	1.40307
81.7831	0.152408	-95.59	12.3784		81.6697	0.0885994	-23.0917	1.27582
81.2866	0.133723	-95.4927	12.3046		81.4478	0.0791978	-22.8178	1.16633
80.9278	0.132888	-95.5138	12.2154		81.0927	0.0892519	-22.6329	1.04019
80.6958	0.127334	-95.1045	12.1104		80.8313	0.0776755	-22.452	0.906457
80.5006	0.118789	-95.0697	11.9979		80.4047	0.0725684	-22.582	0.834799
80.2998	0.121035	-94.9274	11.8743		80.0714	0.0779982	-22.4014	0.763977
79.7499	0.100248	-94.9668	11.7705		79.6847	0.0718525	-22.1693	0.661092
79.7042	0.113926	-94.8315	11.7004		79.5052	0.0889122	-22.1771	0.571149
79.2526	0.126438	-94.744	11.6279		79.2919	0.0852604	-22.1275	0.561807
79.0178	0.126597	-94.6694	11.5498		78.9009	0.0769371	-21.9039	0.527365
78.6324	0.154229	-94.5859	11.4506		78.7614	0.092374	-21.9509	0.462483
78.4821	0.160755	-94.2855	11.3425		78.4242	0.0928573	-21.8207	0.395507
78.2588	0.152425	-94.4151	11.2466		78.1033	0.113047	-21.7271	0.312872
77.9496	0.178365	-94.2497	11.1584		77.7533	0.131231	-21.6828	0.174166
77.7066	0.189091	-94.2734	11.0974		77.5144	0.121747	-21.5293	0.0659927
77.3667	0.214592	-93.986	11.0272		77.251	0.13444	-21.4512	0.0598775
76.9457	0.213346	-93.9338	10.9426		77.0902	0.122903	-21.3224	0.0332317
76.5587	0.196611	-93.9272	10.8696		76.6746	0.120272	-21.4936	-0.0122386
76.305	0.192906	-93.7968	10.7749		76.4981	0.122287	-21.2153	-0.0809353
76.1352	0.180726	-93.6835	10.6985		76.1819	0.117805	-20.9703	-0.161283
75.8012	0.179651	-93.7306	10.6161		75.9106	0.109984	-20.9929	-0.255548
75.5271	0.187416	-93.4626	10.5503		75.6448	0.096291	-20.7932	-0.295987
75.3785	0.179888	-93.4168	10.4778		75.2366	0.0655362	-20.8134	-0.289442
74.79	0.175253	-93.1711	10.4045		75.0444	0.0623116	-20.6886	-0.321454
74.5769	0.173288	-93.2694	10.3279		74.5655	0.0498601	-20.3975	-0.459443
74.3795	0.17892	-92.9654	10.2383		74.3205	0.0521752	-20.4617	-0.576594
74.0778	0.172314	-92.9544	10.15		74.032	0.0482748	-20.2141	-0.723505
73.9615	0.172964	-92.8345	10.0616		73.6538	0.0487392	-20.0876	-0.856914
73.4449	0.180295	-92.6527	9.97436		73.511	0.0542926	-20.0759	-0.948875
73.3106	0.181656	-92.6238	9.90756		73.3152	0.0511414	-20.0015	-0.98594
73.0241	0.185181	-92.564	9.82934		72.8902	0.0549815	-19.9562	-1.02042
72.6411	0.193246	-92.3365	9.75668		72.52	0.0570443	-19.6485	-1.12971
72.232	0.187345	-92.3246	9.66219		72.4782	0.0609574	-19.6575	-1.2664
72.107	0.179668	-92.2412	9.57322		72.0588	0.071771	-19.4893	-1.34924
71.9677	0.173616	-92.1675	9.48874		71.6123	0.0628861	-19.4235	-1.33854
71.6336	0.177165	-92.0279	9.41064		71.4706	0.0604152	-19.2702	-1.29199
71.2259	0.17374	-91.904	9.3605		71.0896	0.054802	-19.0572	-1.23957
70.9827	0.172644	-91.8994	9.29316		70.8655	0.0473614	-19.0766	-1.22692
70.681	0.168573	-91.8573	9.21536		70.7579	0.0618255	-18.9522	-1.28509
70.3181	0.169872	-91.6148	9.13275		70.3261	0.0601203	-18.6981	-1.38805
70.015	0.159497	-91.4104	9.05895		70.1444	0.0780633	-18.8167	-1.41667
69.8681	0.166613	-91.4679	8.99419		69.6877	0.0724321	-18.6222	-1.37932
69.5129	0.175849	-91.2558	8.92679		69.3893	0.0725038	-18.4694	-1.33879
69.1733	0.178203	-91.04	8.85764		69.1393	0.0810432	-18.3665	-1.3393
68.9655	0.185529	-91.0938	8.78293		68.8176	0.079063	-18.1406	-1.35756
68.5054	0.189143	-90.8728	8.69123		68.5083	0.0794976	-18.2418	-1.36972
68.2916	0.173552	-90.6613	8.60701		68.3141	0.0803412	-18.1809	-1.40087
68.0821	0.183529	-90.6399	8.52497		67.9663	0.0751162	-18.0019	-1.38905
67.7571	0.183589	-90.502	8.44551		67.8043	0.0572729	-17.9097	-1.36761
67.4019	0.193741	-90.5343	8.35913		67.557	0.0471194	-17.7927	-1.35483
67.077	0.200889	-90.3287	8.30369		67.1718	0.0397432	-17.6869	-1.3723
66.7896	0.202817	-90.2998	8.24176		66.8401	0.0166201	-17.4264	-1.38849
66.4659	0.210401	-90.1022	8.18755		66.5078	0.00859961	-17.3974	-1.47441
66.3287	0.208832	-90.0507	8.1138		66.1956	0.0101387	-17.1092	-1.57689
66.0717	0.202972	-90.0021	8.04113		65.9541	-0.00149233	-17.2075	-1.64559
65.763	0.210515	-89.836	7.97179		65.6243	0.00272336	-17.0032	-1.6523
65.444	0.189498	-89.8128	7.90725		65.3427	0.00363357	-16.9919	-1.65715
65.1689	0.201761	-89.5431	7.83142		65.0964	0.0071112	-16.8425	-1.66581
64.8313	0.18262	-89.338	7.75144		64.9047	0.0107423	-16.6382	-1.70714
64.5127	0.176905	-89.3151	7.66435		64.589	0.0295676	-16.5662	-1.78187
64.1658	0.16521	-89.1858	7.57903		64.3598	0.0303101	-16.4558	-1.84621
64.0494	0.152266	-89.3433	7.49435		64.0322	0.0270553	-16.5322	-1.87756
63.7114	0.151211	-88.8879	7.43234		63.7911	0.0203228	-16.2326	-1.87757
63.3204	0.155777	-88.8802	7.3679		63.3998	0.0224019	-16.1532	-1.92394
63.1013	0.14798	-88.8014	7.30436		62.8687	0.00278383	-15.8773	-1.99964
62.7325	0.158416	-88.8356	7.23712		62.8288	-0.00939225	-15.9444	-2.0722
62.517	0.143261	-88.4467	7.17727		62.5302	-0.00544029	-15.7222	-2.09405
62.1263	0.151345	-88.3638	7.1256		62.1905	-0.0174761	-15.6693	-2.10553
62.0346	0.152656	-88.2638	7.05588		61.7568	-0.0378533	-15.2945	-2.12751
61.7162	0.152014	-88.0182	6.98514		61.4968	-0.034574	-15.3036	-2.15454
61.3518	0.160587	-88.1407	6.92287		61.5854	-0.0415358	-15.2143	-2.17078
61.0968	0.15628	-87.9621	6.85788		61.0414	-0.0411788	-15.1442	-2.21653
60.8575	0.149668	-87.8767	6.8018		60.6429	-0.0362051	-15.0168	-2.2579
60.5727	0.154341	-87.6853	6.73773		60.5504	-0.0354096	-14.9715	-2.28555
60.1331	0.152082	-87.539	6.68423		60.1404	-0.034889	-14.6044	-2.32694
60.0571	0.16216	-87.2796	6.63554		59.9727	-0.0363374	-14.5944	-2.40443
59.6306	0.172746	-87.3608	6.58149		59.6227	-0.0307456	-14.5044	-2.44302
59.4121	0.17897	-87.1692	6.51845		59.5473	-0.0321662	-14.377	-2.43238
58.968	0.178518	-87.2134	6.46566		59.0512	-0.0414241	-14.215	-2.44288
58.7213	0.175452	-86.9837	6.39777		58.6575	-0.0238716	-13.9637	-2.43974
58.4421	0.179496	-86.9342	6.33396		58.4987	-0.0223346	-14.0316	-2.40485
58.2615	0.185584	-86.6502	6.26091		58.1608	-0.0305807	-13.6199	-2.35902
58.0061	0.189691	-86.5508	6.2165		57.9961	-0.0297829	-13.8292	-2.33709
57.5977	0.198788	-86.6189	6.15914		57.649	-0.0386985	-13.6141	-2.33234
57.4525	0.18397	-86.4905	6.09703		57.4203	-0.0570051	-13.4317	-2.29204
57.0797	0.182791	-86.2754	6.02603		57.034	-0.0706551	-13.3641	-2.33547
56.8444	0.183805	-86.2897	5.98329		56.6901	-0.0657768	-13.2197	-2.37982
56.3768	0.185934	-86.092	5.92588		56.5637	-0.05536	-13.1038	-2.43184
56.1232	0.190556	-85.8848	5.86976		56.1403	-0.0639893	-13.1315	-2.49392
55.7614	0.19117	-85.7129	5.81957		56.0027	-0.0628904	-12.8091	-2.53579
55.489	0.203157	-85.5155	5.76934		55.6464	-0.0579437	-12.7078	-2.57843
55.2851	0.210451	-85.5149	5.70955		55.3289	-0.0487609	-12.648	-2.60387
54.9089	0.211324	-85.5165	5.63879		55.0192	-0.0298344	-12.59	-2.62075
54.7003	0.221449	-85.2636	5.55257		54.6356	-0.0181649	-12.4747	-2.70074
54.4629	0.230794	-85.0893	5.48962		54.4609	-1.17269e-06	-12.23	-2.72349
54.1047	0.22846	-84.9453	5.41779		54.1547	0.00364069	-12.1955	-2.76482
53.9166	0.230237	-84.8965	5.36032		54.0158	-0.0120961	-12.0231	-2.72953
53.6077	0.228194	-84.796	5.32085		53.76	-0.0169336	-11.7893	-2.71421
53.2282	0.242551	-84.5327	5.27273		53.3697	-0.0233646	-11.6705	-2.7321
53.1834	0.239769	-84.4617	5.22473		52.8895	-0.0203135	-11.4974	-2.74831
52.7904	0.237796	-84.2973	5.15773		52.6458	-0.0207175	-11.5553	-2.78433
52.3238	0.243433	-84.1917	5.10597		52.42	-0.0280782	-11.3281	-2.84959
52.2673	0.252662	-83.9811	5.07897		52.1572	-0.00732057	-11.3105	-2.80966
51.6869	0.24074	-83.9634	5.03978		51.7462	-0.0151118	-11.2268	-2.76339
51.5597	0.246083	-83.9028	5.00533		51.4884	-0.022811	-10.7836	-2.69007
51.0574	0.240148	-83.7636	4.95888		51.3575	-0.00887551	-10.8148	-2.65074
50.9474	0.238393	-83.6346	4.89759		50.9284	-0.01711	-10.7779	-2.5962
50.7555	0.228164	-83.5418	4.83185		50.8504	-0.0050244	-10.484	-2.54928
50.2746	0.222207	-83.4351	4.78042		50.3286	-0.00748998	-10.6355	-2.50962
49.9671	0.217346	-83.1059	4.73238		50.0825	-0.0224984	-10.3696	-2.47107
49.9652	0.210384	-83.1652	4.68148		49.7486	-0.0260244	-10.0442	-2.39515
49.4621	0.183082	-82.8242	4.638		49.4334	-0.0429193	-9.94395	-2.37714
49.4566	0.177355	-83.0266	4.60525		49.1157	-0.0508862	-9.90551	-2.41301
48.945	0.171942	-82.7304	4.54976		48.9858	-0.0468558	-9.87002	-2.48901
48.7668	0.16974	-82.6218	4.50007		48.6506	-0.035362	-9.83497	-2.56131
48.2065	0.159908	-82.5585	4.45512		48.3392	-0.0280851	-9.4749	-2.63832
48.1466	0.156036	-82.3518	4.41282		48.0948	-0.0359492	-9.39419	-2.64731
47.8606	0.160034	-82.2316	4.36906		47.6703	-0.0352959	-9.16749	-2.62585
47.4874	0.163284	-82.232	4.34185		47.6022	-0.044511	-9.07838	-2.58046
47.2881	0.169773	-82.0536	4.30207		47.2467	-0.0464703	-8.96121	-2.57827
46.9552	0.169512	-81.75	4.26505		46.8938	-0.0490466	-8.92893	-2.60971
46.7936	0.178275	-81.5612	4.21482		46.6549	-0.0345586	-8.74179	-2.58959
46.3738	0.159435	-81.7127	4.16368		46.2765	-0.039415	-8.72623	-2.53118
46.1563	0.160323	-81.3029	4.12262		46.0197	-0.0526386	-8.49563	-2.48792
45.8679	0.16643	-81.3199	4.08209		45.8065	-0.0589414	-8.41876	-2.39203
45.1507	0.161786	-81.1602	4.06463		45.5584	-0.0614057	-8.29141	-2.3709
45.3453	0.144811	-81.0888	4.03638		45.1599	-0.0693683	-8.01496	-2.36401
44.8652	0.144168	-80.9318	3.99495		44.9712	-0.0471103	-7.90329	-2.37627
44.5519	0.136739	-80.847	3.97729		44.5672	-0.0339696	-7.8476	-2.37321
44.4107	0.151365	-80.7108	3.94295		44.3757	-0.0265467	-7.60629	-2.3375
44.0328	0.143462	-80.4124	3.90768		43.9524	-0.0202939	-7.6553	-2.32355
43.6443	0.162877	-80.4598	3.88939		43.8218	-0.0237967	-7.2925	-2.321
43.3867	0.168785	-80.255	3.87036		43.3667	-0.037766	-7.24804	-2.28725
43.0847	0.176162	-80.1075	3.84603		43.0246	-0.0150068	-7.18352	-2.29242
42.8958	0.188234	-79.9446	3.79124		42.921	-0.00826721	-7.08233	-2.30552
42.6156	0.192966	-79.908	3.74559		42.7483	0.0117509	-6.86833	-2.28707
42.4332	0.189158	-79.768	3.71608		42.3114	0.00804726	-6.67074	-2.28084
41.9972	0.191077	-79.5218	3.67714		41.969	0.00166968	-6.56802	-2.2098
41.7906	0.202321	-79.4809	3.63492		41.8084	0.000514991	-6.47761	-2.12912
41.5297	0.202925	-79.348	3.60313		41.3409	-0.00548782	-6.32889	-2.05124
41.1108	0.189393	-79.155	3.55578		41.2461	-0.0140003	-6.28543	-2.00114
40.8742	0.196667	-79.1793	3.51396		40.8875	0.00952358	-5.94099	-1.94774
40.6146	0.185768	-78.8455	3.47927		40.3883	0.00625372	-5.732	-1.89145
40.3465	0.191898	-78.8027	3.44638		40.3171	-0.000847531	-5.66076	-1.8122
39.9437	0.194488	-78.7642	3.40197		39.986	-0.0100395	-5.55267	-1.77313
39.4993	0.185607	-78.5449	3.35812		39.872	-0.00975583	-5.60628	-1.6978
39.4771	0.186366	-78.4019	3.32698		39.4348	-0.0114613	-5.24286	-1.64976
39.0923	0.18419	-78.2785	3.29284		39.0859	-0.00729198	-5.26496	-1.59649
38.8375	0.18205	-78.124	3.25302		38.852	-0.0165795	-5.14653	-1.50073
38.4438	0.194026	-78.1234	3.23952		38.4491	-0.00649578	-4.96652	-1.39007
38.1486	0.182942	-77.9217	3.22608		38.2603	-0.0291079	-4.81085	-1.34642
37.9675	0.188076	-77.7213	3.19454		37.9329	-0.0376494	-4.59382	-1.2678
37.7466	0.193289	-77.5334	3.18686		37.5952	-0.0317595	-4.49023	-1.18816
37.3135	0.1915	-77.5466	3.17876		37.3097	-0.0371222	-4.45278	-1.10266
36.9969	0.204788	-77.3603	3.1559		37.1059	-0.0333364	-4.21738	-1.02588
36.8282	0.189564	-77.2897	3.12184		36.953	-0.0314533	-3.9833	-0.97134
36.4292	0.178812	-77.1646	3.09307		36.5128	-0.0350029	-3.83675	-0.93243
36.3582	0.180283	-77.0289	3.06912		36.1137	-0.0270296	-3.80621	-0.902162
36.0156	0.187299	-76.8796	3.04443		36.0161	-0.0208236	-3.72253	-0.848748
35.6294	0.186637	-76.7886	3.01645		35.5885	1.55055e-05	-3.55652	-0.73363
35.2706	0.184573	-76.541	2.99826		35.3314	0.0132527	-3.58096	-0.689556
35.03	0.171413	-76.3772	2.968		35.029	0.0195636	-3.16326	-0.639772
34.748	0.178659	-76.2894	2.95157		34.7369	0.0254103	-3.22338	-0.580971
34.5561	0.174509	-76.1265	2.93753		34.3158	0.0221709	-2.99277	-0.51981
34.3581	0.188197	-76.1231	2.9186		34.2092	0.0279745	-2.97365	-0.458162
33.8957	0.199988	-75.7164	2.90235		33.9097	0.0427088	-2.64541	-0.398971
33.6902	0.205258	-75.7308	2.89285		33.498	0.0291802	-2.59768	-0.337175
33.4622	0.203046	-75.6677	2.85689		33.4735	0.0315549	-2.45859	-0.262288
33.0669	0.204189	-75.3441	2.83442		33.191	0.0220898	-2.28849	-0.208449
32.6953	0.205308	-75.26	2.80551		32.8374	0.00412038	-2.07328	-0.135177
32.609	0.203553	-74.9691	2.78206		32.4422	-0.0100159	-2.02269	-0.0607567
32.1119	0.191787	-74.8653	2.76432		32.2501	-0.0158028	-1.89992	0.00164549
31.8701	0.189624	-74.7511	2.73429		31.7642	-0.0178742	-1.705	0.0439194
31.6395	0.199365	-74.7173	2.71412		31.7339	-0.0281318	-1.6323	0.0899527
31.2256	0.191523	-74.8168	2.69361		31.4101	-0.0494246	-1.52061	0.137425
31.0591	0.192997	-74.5964	2.66645		30.9389	-0.0445575	-1.26617	0.153293
30.7998	0.179946	-74.2502	2.66157		30.6076	-0.0429335	-1.20869	0.160003
30.5726	0.187577	-74.2739	2.64459		30.4863	-0.0389309	-1.00736	0.152677
30.1956	0.191877	-74.0891	2.63236		30.1601	-0.0413476	-0.964427	0.163462
29.831	0.195372	-73.9917	2.61435		29.8301	-0.0349738	-0.719833	0.159383
29.5524	0.199035	-73.7659	2.58842		29.6098	-0.0246317	-0.813105	0.14525
29.3014	0.197358	-73.6127	2.58402		29.2697	-0.0259726	-0.389493	0.155458
28.9599	0.186816	-73.4269	2.58148		28.9637	-0.0177142	-0.472195	0.166414
28.7429	0.189444	-73.5534	2.5823		28.6101	-0.00649683	-0.17979	0.170881
28.342	0.188199	-73.0333	2.58317		28.4902	0.00876094	-0.196347	0.178614
28.27	0.187752	-73.0397	2.57969		28.1051	-0.00649686	0.181234	0.195034
27.7932	0.182248	-72.9647	2.56213		27.8074	-0.00575323	0.158315	0.190319
27.4916	0.184478	-72.8139	2.55012		27.5952	0.0145857	0.386478	0.183436
27.2187	0.180085	-72.7104	2.53676		27.3203	0.0117418	0.599703	0.180298
26.9652	0.190605	-72.3536	2.5304		26.8471	0.0057621	0.684708	0.181626
26.6996	0.202461	-72.4091	2.51441		26.9287	0.00891868	0.716464	0.182676
26.5089	0.1989	-72.3429	2.49589		26.3301	0.0102358	0.974661	0.18303
26.145	0.207169	-72.1513	2.4702		26.0929	0.0127644	1.14786	0.173131
25.7251	0.21347	-72.0463	2.46298		25.7878	0.0161758	1.1298	0.181446
25.3927	0.22975	-71.8326	2.4344		25.4861	0.0328038	1.36533	0.163982
25.1394	0.233163	-71.6119	2.42306		25.1325	0.0424037	1.61552	0.16118
24.8925	0.227271	-71.5154	2.41772		24.9696	0.0376252	1.66355	0.156637
24.7229	0.235606	-71.369	2.41288		24.6917	0.0468715	1.92938	0.168465
24.3264	0.249369	-71.3441	2.38724		24.4096	0.0612133	2.01383	0.185952
24.1125	0.243146	-71.1038	2.37478		23.9513	0.0701005	1.92433	0.178867
23.8049	0.255827	-70.9833	2.35818		23.7654	0.0712342	2.38382	0.175154
23.5114	0.254051	-70.7151	2.35105		23.4297	0.0536612	2.42786	0.18334
23.1968	0.256174	-70.4873	2.31674		23.17	0.0406538	2.50058	0.175236
22.8786	0.25451	-70.5288	2.2941		22.8147	0.0503735	2.62537	0.172455
22.5118	0.266593	-70.4524	2.26503		22.6961	0.0509272	2.68278	0.182471
22.3254	0.273922	-70.4368	2.23823		22.3521	0.0458184	2.76773	0.186342
22.0612	0.263185	-70.3176	2.22517		22.073	0.0424879	3.05934	0.169817
21.7762	0.249732	-69.9558	2.21277		21.7377	0.0366997	3.23477	0.146246
21.4265	0.253075	-69.8545	2.20258		21.4453	0.021601	3.25637	0.155431
21.0761	0.231371	-69.7718	2.18094		20.9846	0.018929	3.57758	0.152651
20.8941	0.216459	-69.7508	2.17527		20.9722	0.0420369	3.49865	0.141318
20.3649	0.203011	-69.2653	2.17436		20.5623	0.0537728	3.86061	0.13592
20.3989	0.210413	-69.2982	2.1877		20.3419	0.0477723	3.91525	0.131062
19.9479	0.205349	-69.0386	2.19775		19.9984	0.0425397	4.18657	0.126247
19.7747	0.195596	-68.8442	2.21159		19.779	0.0564134	4.35754	0.116989
19.4317	0.1999	-68.8605	2.20153		19.3212	0.06752	4.53247	0.11497
19.2809	0.194557	-68.7472	2.202		19.2998	0.0737443	4.56506	0.119273
18.9102	0.190683	-68.5565	2.19684		18.9116	0.0833737	4.77788	0.112205
18.6266	0.222295	-68.3745	2.21095		18.5477	0.0936908	4.91438	0.116245
18.521	0.232941	-68.195	2.19992		18.2908	0.0955793	4.86382	0.128468
17.8457	0.233181	-67.9912	2.19689		18.1526	0.0890487	5.02481	0.125396
17.6978	0.23052	-67.891	2.186		17.6603	0.0933482	5.34581	0.13745
17.3913	0.216274	-67.8287	2.17868		17.5338	0.113351	5.55413	0.128893
17.0499	0.210834	-67.7333	2.15645		17.127	0.114597	5.61056	0.137365
16.97	0.204216	-67.5337	2.14923		16.8483	0.117888	5.69142	0.149045
16.6748	0.2113	-67.4064	2.15019		16.5992	0.113634	5.80371	0.154019
16.338	0.211954	-67.2273	2.13319		16.2134	0.126177	5.96324	0.159315
15.9576	0.184055	-67.1354	2.12475		16.0458	0.129341	6.04988	0.151741
15.7519	0.179431	-66.898	2.11664		15.6496	0.134343	6.26247	0.140325
15.4064	0.194574	-66.7785	2.09035		15.4618	0.150594	6.44103	0.134319
14.9552	0.184013	-66.6703	2.07625		15.1196	0.138659	6.67066	0.135791
14.8951	0.182713	-66.4483	2.05856		14.8055	0.134339	6.68108	0.144218
14.4979	0.208177	-66.375	2.04723		14.52	0.140341	6.95235	0.142898
14.0875	0.21755	-66.2105	2.04638		14.2922	0.127956	7.11337	0.131971
13.9634	0.21474	-66.1293	2.03515		13.9483	0.141876	7.08929	0.128713
13.646	0.212459	-65.7956	2.03095		13.8614	0.134718	7.41209	0.120237
13.4983	0.22367	-65.7664	2.01328		13.4608	0.120502	7.46946	0.113043
13.2108	0.217744	-65.8092	2.01152		13.0805	0.13445	7.70204	0.10435
12.8157	0.202423	-65.4521	2.01841		12.8249	0.133785	7.50823	0.112076
12.5822	0.199281	-65.3699	1.99909		12.4281	0.134631	7.71129	0.0953477
12.2248	0.19857	-65.1777	1.98897		12.4601	0.120247	8.15644	0.0929246
11.869	0.190646	-64.8757	1.99008		12.1258	0.105121	8.01449	0.0990745
11.719	0.183713	-64.8756	1.95668		11.6616	0.117119	8.34569	0.0925217
11.2925	0.187518	-64.5544	1.93265		11.4622	0.107522	8.48855	0.0788391
11.0068	0.195207	-64.6596	1.91793		11.0741	0.103563	8.40796	0.0678496
10.8712	0.201367	-64.3336	1.90798		10.9465	0.113672	8.76992	0.0666452
10.5126	0.215029	-64.1518	1.88141		10.5423	0.100505	8.93318	0.0705749
10.2497	0.229552	-64.1736	1.86304		10.2255	0.10035	9.05793	0.0554326
9.91859	0.233464	-64.0005	1.86105		9.98277	0.117299	9.0831	0.0445477
9.62432	0.247338	-63.9644	1.84998		9.73369	0.134345	9.46709	0.0373473
9.4102	0.241836	-63.8543	1.81297		9.50113	0.139214	9.56041	0.00832908
8.96261	0.246743	-63.5562	1.82408		9.10551	0.133968	9.74293	0.0106651
8.6552	0.240571	-63.5143	1.8281		8.88133	0.13187	9.87672	0.0178496
8.51649	0.246185	-63.2803	1.8135		8.60548	0.13437	10.0223	0.0129607
8.18582	0.24891	-63.1568	1.79613		8.29053	0.13157	10.0275	0.0209046
8.04653	0.245823	-63.0431	1.78841		7.84945	0.12581	10.2442	0.0175122
7.48511	0.242333	-62.7924	1.76439		7.64974	0.134497	10.514	0.029841
7.41894	0.242982	-62.7637	1.73897		7.25202	0.141252	10.5953	0.0462894
6.99422	0.243144	-62.6283	1.72298		7.01218	0.130565	10.7971	0.0523008
6.80944	0.240405	-62.3681	1.71668		6.59188	0.13035	10.9003	0.0737361
6.30095	0.236639	-62.3981	1.6912		6.5753	0.153447	11.1969	0.0710644
6.36202	0.237249	-62.0091	1.65843		6.12484	0.155638	11.1854	0.0816096
5.81785	0.234874	-62.0801	1.63982		5.80565	0.165942	11.4773	0.089763
5.62325	0.223108	-61.7984	1.62505		5.68062	0.163554	11.3408	0.0885338
5.30276	0.217185	-61.7707	1.6039		5.20102	0.180536	11.5046	0.0946167
4.98252	0.210369	-61.4878	1.60229		5.162	0.175755	11.7401	0.101681
4.71942	0.200255	-61.381	1.6058		4.74146	0.174809	11.9604	0.0815731
4.46585	0.202336	-61.2286	1.60024		4.51009	0.197666	12.0736	0.0752778
4.12482	0.208974	-61.1806	1.59221		4.23518	0.208416	12.1419	0.0658384
3.84418	0.220591	-60.9767	1.59151		3.90828	0.203587	12.2548	0.0685266
3.66556	0.224193	-60.8195	1.59615		3.60373	0.214273	12.4762	0.0424364
3.29868	0.208991	-60.6965	1.59224		3.38796	0.229612	12.5661	0.0458391
3.09002	0.219432	-60.3384	1.60078		3.11772	0.232844	12.8806	0.0426851
2.72141	0.227057	-60.3384	1.61568		2.65563	0.231699	12.8322	0.0267503
2.48774	0.234695	-60.4022	1.61537		2.50375	0.256528	13.1562	0.0205734
2.13209	0.237241	-60.0161	1.60089		2.18898	0.261392	13.2519	0.031646
1.87279	0.233313	-59.9322	1.59025		1.90789	0.25019	13.4199	0.0362735
1.68792	0.229692	-60.0274	1.5838		1.63972	0.257657	13.5135	0.0462388
1.27871	0.230739	-59.5688	1.56673		1.27272	0.262499	13.5693	0.0454094
0.896868	0.221937	-59.5832	1.54767		1.16732	0.291666	13.8572	0.0521049
0.692046	0.227579	-59.3143	1.5495		0.66789	0.306519	13.9488	0.039787
0.29605	0.224031	-59.2093	1.53112		0.23275	0.342801	14.1395	0.024233
0.348091	0.226425	-58.9975	1.50541		0.192853	0.348329	14.1594	0.0178527
-0.255531	0.227073	-58.7383	1.49363		-0.0167925	0.335916	14.356	0.00182633
-0.404048	0.238746	-58.9149	1.48055		-0.600153	0.36233	14.6535	-0.000883815
-0.690603	0.239965	-58.568	1.46519		-0.734633	0.385481	14.7505	-0.012416
-1.07659	0.24177	-58.4926	1.45761		-1.00103	0.426459	14.8352	-0.0178015
-1.2783	0.243588	-58.3292	1.44116		-1.32601	0.478054	15.0678	-0.0258706
-1.73512	0.242792	-58.2061	1.43989		-1.71776	0.508366	15.1675	-0.0314759
-1.58625	0.246223	-57.9509	1.42364		-1.72544	0.519209	15.3779	-0.0282486
-2.03543	0.251631	-57.6841	1.4043		-2.10822	0.548364	15.6355	-0.0261476
-2.55975	0.238617	-57.6403	1.37904		-2.54616	0.591068	15.5897	-0.0205086
-2.49504	0.223509	-57.6006	1.3703		-2.73931	0.655388	15.8529	-0.0190509
-2.84389	0.222092	-57.3849	1.35879		-2.98533	0.698464	15.9765	-0.017423
-3.32745	0.215016	-57.3031	1.3495		-3.38636	0.762273	16.1369	-0.0221655
-3.5127	0.206752	-56.8706	1.32846		-3.67281	0.816576	16.2139	-0.0331236
-3.85093	0.189422	-57.0032	1.31409		-3.99595	0.856143	16.3746	-0.0364848
-4.21095	0.202385	-56.8852	1.28998		-4.20571	0.883346	16.5126	-0.0306823
-4.39213	0.205124	-56.5661	1.28029		-4.52186	0.958486	16.7116	-0.0388074
-4.68626	0.204818	-56.4358	1.27237		-4.697	0.993862	16.7562	-0.0285856
-4.98761	0.217069	-56.2756	1.28037		-4.9427	1.0684	17.0794	-0.0289438
-5.31336	0.241892	-56.1229	1.27143		-5.37032	1.08096	17.2461	-0.0299601
-5.53173	0.240578	-56.0806	1.28071		-5.75863	1.04756	17.2886	-0.0346605
-5.97598	0.232199	-55.7799	1.27819		-5.88164	1.01118	17.4078	-0.0298632
-6.22555	0.240746	-55.8935	1.27664		-6.36669	0.973228	17.7594	-0.0372828
-6.37707	0.25691	-55.685	1.27913		-6.49189	0.93732	17.9123	-0.031362
-6.80547	0.259317	-55.434	1.27301		-6.85756	0.941373	17.935	-0.0297602
-7.03981	0.256118	-55.1465	1.27419		-7.23683	0.914676	18.1614	-0.0152636
-7.28906	0.259458	-55.1738	1.25822		-7.52262	0.898216	18.4609	-0.0155982
-7.60723	0.262851	-54.9932	1.25488		-7.78514	0.848323	18.4528	-0.0166458
-7.92673	0.259323	-54.9611	1.23948		-7.83252	0.852722	18.5399	-0.00926316
-8.11806	0.248466	-54.7166	1.21216		-8.41	0.90726	18.7355	-0.00845152
-8.54322	0.270197	-54.6536	1.20753		-8.58845	0.983312	18.9276	-0.0127462
-8.69846	0.266727	-54.4354	1.20815		-8.9077	1.05545	19.0834	-0.013016
-9.00107	0.267027	-54.3034	1.21012		-9.11294	1.12482	19.1811	-0.016091
-9.13263	0.257986	-54.2722	1.20956		-9.46474	1.18355	19.294	-0.0229975
-9.64811	0.255333	-53.9903	1.19726		-9.82913	1.26685	19.295	-0.0338884
-9.90652	0.243092	-53.7098	1.20674		-10.1727	1.38615	19.4793	-0.0359236
-10.1463	0.224135	-53.499	1.20248		-10.3857	1.51158	19.6266	-0.0391698
-10.466	0.196644	-53.5429	1.20507		-10.5201	1.64574	19.9551	-0.0488791
-10.7826	0.205509	-53.4028	1.21977		-10.7335	1.77477	20.0062	-0.0404027
-10.9685	0.185407	-53.1819	1.20808		-11.2872	1.93866	20.1408	-0.043202
-11.3105	0.184693	-53.1542	1.20105		-11.493	2.1177	20.2738	-0.0452044
-11.5187	0.193697	-52.7064	1.18395		-11.8219	2.32468	20.3276	-0.0412749
-11.9998	0.205519	-52.7894	1.1968		-11.9614	2.52709	20.6095	-0.0505426
-11.9785	0.219466	-52.7321	1.1841		-12.2874	2.70294	20.7699	-0.052164
-12.3837	0.221261	-52.3384	1.18045		-12.6611	2.85313	21.1242	-0.0557083
-12.6971	0.232536	-52.4843	1.1723		-12.8829	3.02062	21.0717	-0.0595495
-13.1101	0.245143	-52.1133	1.16784		-13.257	3.21037	21.1123	-0.0515466
-13.3342	0.240653	-52.0708	1.16407		-13.5102	3.40304	21.4915	-0.0634721
-13.7459	0.243994	-51.8298	1.17021		-13.8131	3.54257	21.6886	-0.0576753
-13.8927	0.231341	-51.6305	1.16712		-14.0832	3.67594	21.6175	-0.0479476
-14.3244	0.217456	-51.809	1.16838		-14.3483	3.83366	21.9537	-0.0510669
-14.4197	0.208957	-51.55	1.14744		-14.4971	4.0026	22.0249	-0.0377349
-14.8525	0.200721	-51.233	1.15588		-14.929	4.2527	22.2432	-0.0414011
-15.0225	0.203967	-51.2404	1.14786		-15.2322	4.55887	22.2864	-0.0481263
-15.2663	0.208666	-51.0496	1.13967		-15.4759	4.86219	22.4923	-0.0425831
-15.6156	0.228066	-50.813	1.13033		-15.6978	5.14449	22.5741	-0.046445
-15.9411	0.234522	-50.8497	1.12102		-15.8323	5.42922	22.7837	-0.0602032
-16.2686	0.239867	-50.6517	1.11627		-16.3215	5.7284	22.9554	-0.0679989
-16.6849	0.26225	-50.494	1.10726		-16.7827	6.0248	23.0687	-0.0688397
-16.9187	0.265602	-50.2912	1.09985		-17.0013	6.31374	23.2478	-0.0742935
-17.1359	0.273578	-50.169	1.09954		-17.1788	6.56649	23.5063	-0.0802289
-17.437	0.275584	-49.864	1.08776		-17.5828	6.7684	23.692	-0.084413
-17.6613	0.278233	-49.7604	1.08687		-17.7708	6.92004	23.7231	-0.085113
-18.0087	0.282211	-49.524	1.08038		-18.1231	7.07821	23.8968	-0.0844904
-18.3652	0.276706	-49.3916	1.08246		-18.4221	7.24838	23.9985	-0.09107
-18.6864	0.281568	-49.2975	1.07567		-18.6616	7.45138	24.1453	-0.0755792
-18.9737	0.287178	-49.2661	1.06498		-19.0339	7.66856	24.357	-0.0698274
-19.1666	0.288964	-49.0495	1.0643		-19.2663	7.91893	24.2592	-0.0861123
-19.5256	0.286458	-48.8715	1.06909		-19.5067	8.12644	24.485	-0.080778
-19.8004	0.288016	-48.6079	1.06551		-19.819	8.37544	24.8299	-0.0720944
-20.1041	0.298295	-48.4867	1.05552		-20.1294	8.63411	25.014	-0.073521
-20.337	0.297555	-48.2498	1.0456		-20.5471	8.93064	24.9973	-0.0656881
-20.61	0.304097	-48.2317	1.03942		-20.7745	9.18884	25.1788	-0.0742834
-20.9117	0.312201	-48.1851	1.0117		-20.9908	9.46577	25.3198	-0.0758944
-21.1623	0.326777	-47.8046	1.00095		-21.2586	9.72738	25.528	-0.0851906
-21.6049	0.352777	-47.7231	0.985079		-21.5719	9.97212	25.7589	-0.0901806
-21.7325	0.36644	-47.6178	0.984833		-21.9833	10.2047	25.8272	-0.0829663
-22.1542	0.376407	-47.5433	0.965595		-22.0657	10.4878	25.9957	-0.0930321
-22.2327	0.382182	-47.3512	0.957593		-22.561	10.7799	26.197	-0.095312
-22.4179	0.395323	-47.2588	0.944216		-22.8266	11.069	26.3011	-0.0973877
-22.8479	0.409784	-47.0332	0.947033		-23.0703	11.3492	26.5323	-0.101311
-23.3018	0.421502	-46.8939	0.935698		-23.3522	11.6446	26.6344	-0.0875034
-23.5023	0.416662	-46.6923	0.936884		-23.4153	11.8946	26.6463	-0.0830459
-23.8749	0.415247	-46.6555	0.938212		-24.0682	12.1136	26.8961	-0.089925
-24.1469	0.416209	-46.3584	0.950747		-24.1051	12.3483	27.2207	-0.0885378
-24.4281	0.413171	-46.2362	0.938165		-24.4764	12.5893	27.1938	-0.0905564
-24.6618	0.436408	-45.8542	0.940655		-24.8461	12.8438	27.4376	-0.0862583
-24.9963	0.449384	-45.9572	0.93658		-24.9978	13.1181	27.6392	-0.104067
-25.2634	0.451316	-45.6733	0.949251		-25.2087	13.3878	27.6906	-0.100997
-25.567	0.459028	-45.7391	0.941062		-25.5364	13.6545	27.9372	-0.107344
-26.035	0.464835	-45.4013	0.94596		-25.8784	13.9072	28.0355	-0.105803
-25.8706	0.479629	-45.4344	0.941108		-26.1971	14.2051	28.3108	-0.0989824
-26.5853	0.49268	-45.2216	0.92993		-26.4496	14.5854	28.5486	-0.0868363
-26.6104	0.492259	-45.0077	0.905481		-26.8966	14.9272	28.4792	-0.0921432
-26.8636	0.503876	-44.8522	0.908271		-26.9993	15.1366	28.5962	-0.0828427
-27.2974	0.510975	-44.6827	0.901108		-27.4323	15.4444	28.7672	-0.0827404
-27.7524	0.520115	-44.536	0.882923				29.0544	-0.0789519
-27.821	0.535604	-44.4424	0.867122				29.2162	-0.0779933
-28.2945	0.561093	-44.2454	0.866189				29.2858	-0.0786676
-28.4919	0.571809	-44.1124	0.865287				29.5578	-0.0887909
-28.7877	0.585548	-43.9812	0.867022				29.6263	-0.0953137
-28.8718	0.607623	-43.5991	0.866806				29.8423	-0.0942714
-29.2927	0.634047	-43.5599	0.870432				29.9611	-0.0915706
-29.6298	0.649652	-43.6547	0.861487				30.1357	-0.0873459
-29.9368	0.638582	-43.4524	0.859976				30.2243	-0.092723
-30.108	0.648611	-43.0724	0.880508				30.3561	-0.0947722
-30.5989	0.643072	-43.0788	0.889615				30.5704	-0.09336
-30.8413	0.646732	-42.852	0.879996				30.8003	-0.0940587
-31.0421	0.651183	-42.6686	0.870936				30.7959	-0.0991508
-31.4795	0.668332	-42.5562	0.871846				31.0272	-0.096176
-31.5708	0.667495	-42.565	0.867998				31.1457	-0.103048
-31.9709	0.664115	-42.3988	0.866871				31.3952	-0.101189
-32.362	0.682706	-42.0464	0.859454				31.4478	-0.106639
-32.416	0.724091	-42.0074	0.851208				31.4844	-0.101362
-32.8349	0.735446	-41.7024	0.836417				31.928	-0.0878182
-33.2685	0.764261	-41.7647	0.819044				31.9698	-0.0832101
-33.2922	0.778982	-41.446	0.830709				32.1317	-0.0725332
-33.8028	0.795827	-41.4183	0.832529				32.4987	-0.062604
-33.95	0.810775	-41.1434	0.827227				32.4493	-0.0685979
-34.2601	0.823643	-41.0593	0.831172				32.6918	-0.0730874
-34.4413	0.851098	-40.9897	0.82911				32.8008	-0.0722973
-34.958	0.864015	-40.6707	0.832097				32.949	-0.0647356
-35.0933	0.856843	-40.5124	0.844632				33.1389	-0.0647537
-35.3526	0.871033	-40.3176	0.847713				33.2853	-0.0640961
-35.5388	0.882459	-40.1845	0.856384				33.4571	-0.0585955
-36.1738	0.894001	-40.0089	0.844251				33.6165	-0.0630029
-36.2589	0.916247	-39.7948	0.841041				33.6775	-0.0604198
-36.6555	0.922192	-39.6567	0.838841				33.9373	-0.0341013
-36.9337	0.938051	-39.6974	0.829668				34.0564	-0.0256598
-37.3454	0.944898	-39.3219	0.832197				34.1319	-0.022412
-37.5355	0.941878	-39.2901	0.830674				34.2838	-0.0248818
-37.6017	0.959536	-39.0792	0.816262				34.4773	-0.0128637
-37.9619	0.978412	-38.8442	0.808889				34.8514	-0.0116837
-38.3489	0.992858	-38.7348	0.802919				34.7472	-0.00414481
-38.6727	1.01065	-38.5547	0.7894				35.0543	0.00795065
-38.8033	1.01014	-38.4831	0.785246				35.1904	0.0181858
-39.2686	1.01182	-38.2531	0.791187				35.3506	0.00930316
-39.5175	1.03863	-38.1227	0.782393				35.6172	0.0124585
-39.68	1.0536	-37.9824	0.769889				35.7149	0.0105165
-40.0299	1.08766	-37.8157	0.766119				35.7923	0.011802
-40.3305	1.09224	-37.5831	0.750986				35.9381	0.0326808
-40.6698	1.09782	-37.6362	0.751672				36.1504	0.0371856
-40.9123	1.10505	-37.3001	0.740319				36.3589	0.0364675
-41.2529	1.09778	-37.1122	0.756255				36.5863	0.0411731
-41.5983	1.12502	-37.1108	0.742801				36.379	0.0257593
-41.5988	1.15647	-36.8835	0.725001				36.74	0.0311224
-42.2138	1.15572	-36.7328	0.717651				36.8714	0.0492795
-42.4604	1.16964	-36.4706	0.708899				37.0614	0.0604019
-42.7766	1.16318	-36.5688	0.697384				37.3194	0.0542629
-42.8895	1.18631	-36.2482	0.698765				37.4922	0.048041
-43.2894	1.19972	-36.0348	0.678949				37.633	0.0524871
-43.523	1.21924	-35.9612	0.670871				37.6527	0.0504604
-43.8304	1.22425	-35.7186	0.643432				37.8525	0.0390371
-44.1614	1.24045	-35.5374	0.629805				37.9675	0.047503
-44.3845	1.24746	-35.3847	0.628398				38.1402	0.0503624
-44.7187	1.26057	-35.3462	0.618223				38.2842	0.0430502
-44.9899	1.2722	-35.1147	0.608536				38.4817	0.0557526
-45.2909	1.29433	-35.0741	0.581807				38.5251	0.061678
-45.4733	1.31329	-34.7955	0.582693				38.7216	0.0484221
-46.0255	1.32892	-34.6585	0.578259				39.1019	0.0542197
-46.0124	1.33373	-34.4915	0.583881				39.0665	0.0493539
-46.258	1.37212	-34.4097	0.576688				39.1122	0.054307
-46.6273	1.37159	-34.1928	0.583203				39.4694	0.0608804
-46.9553	1.36757	-34.0025	0.57837				39.6435	0.0479363
-47.3274	1.38756	-33.9247	0.564173				39.7455	0.0473076
-47.4522	1.38878	-33.8449	0.564556				40.0088	0.0330815
-47.8304	1.41574	-33.5442	0.582248				40.1514	0.0337829
-48.0347	1.44199	-33.5399	0.581616				40.4068	0.038749
-48.3466	1.45799	-33.3282	0.587832				40.3766	0.0259334
-48.7475	1.47523	-33.0728	0.576532				40.3671	0.0320345
-49.0896	1.48742	-32.9385	0.584788				40.6282	0.0284847
-49.4685	1.50869	-32.8491	0.589548				40.8659	0.0172017
-49.592	1.53691	-32.6899	0.576336				41.1502	0.0252859
-49.8617	1.56033	-32.5299	0.578993				41.1127	0.0201553
-49.9851	1.59226	-32.5086	0.560471				41.2825	0.01844
-50.403	1.60062	-32.1888	0.540608				41.5272	0.0349998
-50.821	1.59233	-32.0136	0.524345				41.6566	0.0325998
-51.0816	1.61636	-31.9602	0.494862				41.7831	0.0348259
-51.398	1.64175	-31.7179	0.488025				42.1096	0.0398047
-51.7312	1.66247	-31.5209	0.461496				42.2484	0.046561
-51.9867	1.67674	-31.4547	0.44517				42.3299	0.0705348
-52.2099	1.6937	-31.2112	0.431926				42.48	0.0641258
-52.4584	1.70655	-31.0757	0.438946				42.6423	0.0777395
-52.7018	1.70795	-30.9174	0.457793				42.7486	0.0814817
-53.0637	1.73068	-30.7614	0.468991				42.9794	0.0747526
-53.201	1.75873	-30.308	0.473135				43.1779	0.0706888
-53.6821	1.7703	-30.3738	0.475928				43.1633	0.0803415
-53.9647	1.79547	-30.3299	0.47673				43.5953	0.0616147
-54.1545	1.82284	-30.0469	0.476341				43.5309	0.0632841
-54.4435	1.84616	-30.1737	0.472979				43.6927	0.0580747
-54.8058	1.88192	-29.7981	0.473573				43.805	0.0637522
-55.0818	1.90383	-29.5569	0.474336				44.0918	0.0624946
-55.4545	1.96316	-29.3647	0.456992				44.1806	0.060518
-55.6101	1.98961	-29.2295	0.45582				44.3342	0.0591662
-55.9958	2.02342	-29.0324	0.443824				44.5868	0.0608417
-56.4484	2.05905	-28.9988	0.443614				44.5854	0.0470236
-56.6264	2.08329	-28.8752	0.430694				44.9581	0.0633564
-56.773	2.10932	-28.7254	0.43304				45.1332	0.0601303
-57.0774	2.15198	-28.6994	0.434013				45.2776	0.0572082
-57.4871	2.17071	-28.3688	0.43425				45.32	0.0501989
-57.7789	2.20062	-28.2259	0.427209				45.5093	0.0507305
-58.0738	2.21664	-28.092	0.420498				45.7754	0.0492583
-58.36	2.2481	-27.9835	0.411206				45.8537	0.0389893
-58.6872	2.27188	-27.784	0.408261				45.9511	0.022685
-58.7271	2.28388	-27.604	0.406771				46.0867	0.0262857
-59.2224	2.30877	-27.4847	0.406605				46.2131	0.0259594
-59.48	2.31265	-27.1253	0.392665				46.5178	0.033195
-59.6194	2.32044	-27.1516	0.374459				46.6491	0.0168702
-60.0835	2.35189	-26.9153	0.359625				46.8473	0.0207011
-60.5023	2.36794	-27.0061	0.339202				46.9897	0.0167016
-60.6522	2.37848	-26.431	0.345896				47.0762	0.0157223
-60.8522	2.40193	-26.414	0.340001				47.3137	0.0248106
-61.059	2.42815	-26.353	0.333763				47.5563	0.0382941
-61.5639	2.45068	-26.2223	0.317402				47.6523	0.0408081
-61.7321	2.4634	-25.9353	0.31046				47.899	0.023881
-61.995	2.50872	-25.8159	0.314027				47.9383	0.0105303
-62.4163	2.55062	-25.6478	0.316933				48.0143	0.0098434
-62.7963	2.5773	-25.5119	0.322036				48.3839	-0.00753157
-62.9851	2.60858	-25.3724	0.328442				48.44	-0.0198529
-63.276	2.64275	-25.2367	0.325767				48.5236	-0.0323082
-63.6165	2.66266	-25.0869	0.31758				48.7958	-0.0364974
-63.8982	2.67778	-24.7721	0.306182				49.0821	-0.0243882
-64.0626	2.70277	-24.6427	0.308414				49.0121	-0.0201001
-64.3489	2.73781	-24.4617	0.304941				49.2519	-0.00983887
-64.6995	2.75887	-24.4274	0.315359				49.5044	5.69158e-05
-65.0989	2.76961	-24.1956	0.312213				49.5365	0.0114149
-65.0747	2.81257	-24.1688	0.30635				49.8153	0.0249692
-65.565	2.83898	-23.8968	0.302784				50.0863	0.0364952
-65.9	2.86274	-23.5908	0.294154				50.1267	0.0544352
-66.2081	2.88683	-23.5531	0.27891				50.2857	0.0525601
-66.5443	2.92977	-23.439	0.280633				50.3393	0.0433718
-66.6645	2.96353	-23.1	0.281576				50.512	0.0412035
-67.0863	2.98551	-22.9501	0.279078				50.5935	0.046024
-67.1867	3.01213	-23.0031	0.274455				50.8584	0.0374687
-67.6764	3.04095	-22.6764	0.274379				50.9919	0.0430569
-67.8914	3.06519	-22.412	0.270587				51.1838	0.0553719
-68.1819	3.10163	-22.3357	0.278482				51.3424	0.0532692
-68.4275	3.14207	-22.3262	0.286182				51.5402	0.0388821
-68.6364	3.16879	-22.1158	0.295197				51.8533	0.0376892
-69.1787	3.20549	-22.0697	0.300494				51.9503	0.0307096
-69.3972	3.26079	-21.766	0.296751				52.0265	0.0225168
-69.6818	3.30586	-21.7368	0.301556				52.0488	0.0236171
-69.9571	3.36777	-21.4702	0.284806				52.2298	0.0296481
-70.1711	3.42666	-21.3952	0.274547				52.3894	0.0254594
-70.5288	3.47182	-21.1441	0.283136				52.635	0.0157927
-70.8091	3.52302	-21.0615	0.265554				52.8117	0.0264663
-70.9734	3.577	-20.8802	0.248224				52.9992	0.0380273
-71.335	3.6481	-20.6018	0.238568				53.0165	0.0397636
-71.726	3.69601	-20.6416	0.228475				53.1347	0.059164
-71.9917	3.75589	-20.351	0.221118				53.6167	0.0683354
-72.3662	3.81859	-20.3347	0.206412				53.594	0.0676675
-72.6348	3.8661	-20.1007	0.206972				53.7615	0.0636714
-72.8683	3.9305	-19.9664	0.195988				54.0503	0.0607128
-73.206	3.98763	-19.6874	0.175014				54.236	0.0618723
-73.4132	4.0547	-19.494	0.169962				54.2926	0.0523488
-73.6931	4.10881	-19.3646	0.164885				54.369	0.0526114
-74.0622	4.16647	-19.1386	0.173832				54.4714	0.0566131
-74.3254	4.24083	-19.0493	0.166014				54.7908	0.0444567
-74.6368	4.28801	-18.991	0.16506				54.9211	0.0322813
-74.8732	4.36211	-18.79	0.169798				55.053	0.0286653
-75.0447	4.43489	-18.5755	0.162029				55.2277	0.0357571
-75.4964	4.49743	-18.4156	0.167228				55.3083	0.0251742
-75.8485	4.5783	-18.4665	0.184138				55.6534	0.0166718
-76.1649	4.65105	-18.2199	0.181576				55.8235	0.0159012
-76.2436	4.73445	-17.9479	0.194823				55.9929	0.0197717
-76.6543	4.80451	-17.8535	0.188658				55.9866	0.0225951
-77.0109	4.89015	-17.6912	0.188249				56.2606	0.015446
-77.1548	4.98901	-17.419	0.192472				56.5432	0.0203386
-77.5057	5.07414	-17.3064	0.183155				56.6114	0.0268551
-77.8848	5.14783	-17.2021	0.185461				56.8078	0.0301143
-78.0671	5.24989	-17.1228	0.182473				56.8678	0.0563658
-78.398	5.31657	-16.8995	0.166313				57.1795	0.0733743
-78.5746	5.39638	-16.683	0.165311				57.2398	0.076549
-78.7988	5.48818	-16.4498	0.142418				57.3582	0.0744826
-79.0804	5.59291	-16.3628	0.148619				57.4281	0.0674895
-79.4337	5.68304	-16.2191	0.157919				57.6575	0.0692
-79.8697	5.77209	-16.0033	0.159809				57.8071	0.0734537
-80.3133	5.86456	-15.8399	0.160069				58.0577	0.0737973
-80.3021	5.96307	-15.6227	0.169871				58.1615	0.0759926
-80.6156	6.03373	-15.3728	0.173967				58.296	0.0507383
-80.8256	6.12898	-15.3807	0.171995				58.5795	0.0320521
-81.2825	6.2018	-15.2128	0.173895				58.6176	0.0270216
-81.5816	6.27292	-15.1295	0.188249				59.075	0.0334931
-81.8891	6.33038	-14.8892	0.177408				59.0404	0.0356488
-82.1045	6.37643	-14.7209	0.179528				59.1056	0.0292056
-82.3917	6.44058	-14.5041	0.180505				59.3627	0.0365244
-82.6318	6.49996	-14.3696	0.18244				59.5196	0.0293802
-83.0397	6.57079	-14.0072	0.174512				59.7321	0.0134728
-83.336	6.64992	-14.1069	0.166516				59.8733	0.0148345
-83.4706	6.73836	-14.0821	0.175255				59.9468	0.0286745
-83.7626	6.84777	-13.6485	0.188769				60.2417	0.0279824
-84.1427	6.96568	-13.6652	0.18706				60.2795	0.0184246
-84.3659	7.09712	-13.4439	0.189992				60.486	0.0108117
-84.8694	7.22144	-13.3679	0.179118				60.6274	0.0196718
-85.0042	7.32415	-13.0322	0.178394				60.8614	0.00471741
-85.3404	7.44224	-12.7163	0.174495				61.1543	0.010552
-85.6176	7.55877	-12.7846	0.170903				61.0385	0.0154871
-85.7991	7.67036	-12.5761	0.172133				61.3916	0.00860866
-86.2626	7.78162	-12.3594	0.182359				61.5459	0.00768702
-86.5552	7.89276	-12.3001	0.172845				61.5634	0.00416753
-86.7045	8.00986	-12.1614	0.170691				61.831	0.000266229
-86.9977	8.13728	-11.7994	0.161287				62.0222	0.0188945
-87.2305	8.27915	-11.8985	0.173401				62.157	0.0233687
-87.7315	8.4398	-11.5854	0.160123				62.3306	0.0373837
-87.9009	8.57483	-11.4534	0.162473				62.6283	0.0415359
-88.1172	8.72818	-11.3071	0.147732				62.5578	0.0361471
-88.5236	8.89747	-11.2361	0.158349				62.7096	0.0547586
-88.8588	9.06279	-10.9905	0.148456				62.7913	0.0420751
-89.0275	9.24732	-10.8318	0.140524				63.2754	0.0478942
-89.3623	9.41661	-10.6687	0.135605				63.3914	0.05495
-89.6968	9.58496	-10.4562	0.130717				63.4141	0.0383198
-89.9554	9.77184	-10.318	0.124413				63.6208	0.0291575
-89.9826	9.95429	-10.0018	0.130744				63.7215	0.0165159
-90.481	10.156	-9.87823	0.138717				63.8485	0.00366041
-90.8393	10.3509	-9.72111	0.143764				64.0733	0.00196781
-90.9933	10.5403	-9.75757	0.142782				64.2713	4.22575e-05
-91.3336	10.7481	-9.65899	0.142051				64.4549	0.00636262
-91.643	10.9592	-9.18642	0.147869				64.6075	0.0113273
-92.0357	11.177	-9.19372	0.162031				64.8376	0.0110519
-92.1685	11.4017	-9.07518	0.17613				65.1167	0.0117684
-92.4369	11.6108	-8.87603	0.177176				65.1781	0.0208844
-92.7858	11.8245	-8.80523	0.183739				65.3161	0.0383439
-93.0828	12.0488	-8.61964	0.175194				65.6637	0.0357362
-93.3006	12.2922	-8.37602	0.177381				65.6729	0.0485402
-93.7005	12.5342	-8.19542	0.169238				65.8636	0.0552927
-93.9062	12.7813	-7.85097	0.164355				65.8933	0.062481
-94.2517	13.0094	-7.81416	0.15525				66.1451	0.0549517
-94.6432	13.2506	-7.77264	0.142849				66.3803	0.0641495
-94.7834	13.5003	-7.3971	0.140755				66.4384	0.0725622
-95.0588	13.7726	-7.40436	0.131115				66.5423	0.0804855
-95.469	14.022	-7.18835	0.1249				66.8897	0.0680212
-95.7593	14.2841	-6.95013	0.12541				66.8798	0.0825064
-96.0705	14.535	-6.73249	0.139831				67.1066	0.0833756
-96.3378	14.7945	-6.74324	0.149641				67.2189	0.0677469
-96.5875	15.0304	-6.53741	0.150572				67.4735	0.0663906
		-6.25231	0.169446				67.6588	0.0738993
		-6.10899	0.181761				67.6882	0.070224
		-6.06015	0.185545				68.1405	0.072844
		-5.84137	0.199273				68.1282	0.062293
		-5.88744	0.193796				68.3774	0.0727436
		-5.47941	0.194926				68.436	0.0750201
		-5.42282	0.183279				68.6537	0.0780344
		-5.05502	0.175005				68.6931	0.0891205
		-5.08897	0.173013				68.9049	0.0945664
		-4.9767	0.17186				69.0823	0.0923473
		-4.77838	0.161226				69.2089	0.0901872
		-4.64052	0.155484				69.3416	0.0803813
		-4.29219	0.147421				69.6399	0.0743434
		-4.25342	0.159348				69.8595	0.076635
		-4.09612	0.154022				69.9459	0.0740755
		-4.01896	0.149781				69.9179	0.0759056
		-3.70206	0.149196				70.3224	0.0785123
		-3.63412	0.147934				70.3934	0.077259
		-3.49675	0.151974				70.5598	0.0768884
		-3.2501	0.151842				70.7506	0.085424
		-3.06386	0.157667				70.8543	0.097774
		-2.86771	0.148831				70.9865	0.108712
		-2.67389	0.142731				71.2803	0.103187
		-2.57337	0.144526				71.3665	0.0927178
		-2.63613	0.144308				71.5815	0.0872423
		-2.35068	0.137602				71.7071	0.0907841
		-2.10973	0.146057				71.9065	0.0883347
		-1.84861	0.124743				72.0677	0.0938121
		-1.82173	0.129535				72.3565	0.079172
		-1.7181	0.131518				72.5462	0.0765931
		-1.44975	0.128184				72.766	0.0680036
		-1.25737	0.125919				72.7355	0.0677951
		-1.02148	0.132718				72.8145	0.0739827
		-0.924125	0.140077				73.0678	0.0837678
		-0.896782	0.141375				73.2928	0.064693
		-0.737307	0.114422				73.3495	0.0713529
		-0.48821	0.118987				73.5723	0.0810299
		-0.331654	0.121267				73.7631	0.0975501
		-0.170036	0.11555				73.7552	0.100446
		0.123246	0.123007				73.9466	0.126672
		0.242026	0.119158				74.2461	0.135785
		0.323758	0.101477				74.5205	0.141514
		0.31987	0.101275				74.5482	0.141889
		0.635615	0.106532				74.701	0.155755
		0.8168	0.11639				74.8985	0.159563
		0.875454	0.112811				75.0123	0.160174
		1.07182	0.113225				75.2805	0.166011
		1.21406	0.11156				75.4356	0.166167
		1.33958	0.103003				75.5986	0.156716
		1.55286	0.111384				75.6056	0.159915
		1.703	0.127608				75.9308	0.165964
		1.91203	0.122016				76.1025	0.168381
		1.96717	0.126745				76.1634	0.181108
		2.32475	0.139913				76.4806	0.186004
		2.5033	0.130323				76.4929	0.18413
		2.65947	0.106195				76.7088	0.151047
		2.77092	0.103154				76.8204	0.150223
		3.08614	0.121397				77.0805	0.153621
		3.08953	0.123059				77.0858	0.144221
		3.22115	0.112828				77.1739	0.143291
		3.40625	0.118727				77.4594	0.128366
		3.52799	0.111222				77.6942	0.126559
		3.91757	0.1167				77.8846	0.121916
		3.93153	0.134966				77.9221	0.113004
		4.03336	0.154494				78.1469	0.135946
		4.3238	0.164554				78.1328	0.129919
		4.33458	0.160973				78.5064	0.125266
		4.50721	0.148286				78.7161	0.136591
		4.71755	0.158006				78.8576	0.151087
		4.85458	0.151168				79.0712	0.162821
		5.34984	0.156201				78.9603	0.160536
		5.17059	0.151867				79.3349	0.158218
		5.3474	0.145154				79.5256	0.157581
		5.62175	0.146282				79.6212	0.158473
		5.7585	0.139883				79.8448	0.159677
		5.90479	0.123485				80.1242	0.161319
		6.0397	0.12666				80.3079	0.149733
		6.19976	0.121491				80.2705	0.13581
		6.23591	0.122421				80.4091	0.133129
		6.49653	0.110078				80.5916	0.12687
		6.70529	0.11445				80.9233	0.117765
		7.03022	0.109216				80.9764	0.11376
		7.1392	0.110126				81.1564	0.110411
		7.25547	0.0998596				81.1419	0.111041
		7.46856	0.0945364				81.4575	0.114086
		7.46611	0.0861274				81.6015	0.113637
		7.61013	0.0933653				81.9178	0.0988294
		7.84074	0.105302				82.1012	0.0941595
		8.2797	0.125133				82.1008	0.0849844
		8.14481	0.112872				82.3225	0.0859791
		8.35956	0.114473				82.5528	0.0875984
		8.38465	0.113699				82.7497	0.0770918
		8.8266	0.138597				82.9592	0.0875564
		8.92758	0.16925				83.1087	0.0873773
		8.93878	0.180819				83.2873	0.0853969
		9.29179	0.18311				83.5925	0.0911568
		9.44182	0.180698				83.5047	0.105671
		9.40294	0.171731				83.606	0.107553
		9.65199	0.168239				83.9032	0.10908
		9.86459	0.172744				84.1625	0.120637
		9.976	0.177675				84.0488	0.124512
		10.3925	0.178646				84.5673	0.111743
		10.2871	0.156138				84.3837	0.107129
		10.5267	0.158123				84.7103	0.10881
		10.7681	0.155464				84.9801	0.103355
		10.9884	0.153582				84.9419	0.0907004
		11.0108	0.149854				85.2382	0.08418
		11.0348	0.147842				85.3948	0.0800844
		11.3859	0.149604				85.621	0.0801412
		11.5107	0.146045				85.6923	0.0861843
		11.6807	0.119255				85.9309	0.0855342
		11.8082	0.115105				86.0394	0.0922553
		11.996	0.110612				86.1271	0.0874189
		12.3244	0.102955				86.4165	0.0974433
		12.4369	0.0966068				86.5643	0.085202
		12.5311	0.0991132				86.6403	0.100734
		12.803	0.107907				86.9529	0.10651
		12.8639	0.103752				87.0844	0.0994211
		13.0157	0.0812615				87.1526	0.104279
		13.1449	0.0921701				87.4451	0.104735
		13.5241	0.10986				87.6357	0.0908006
		13.4844	0.111432				87.7725	0.0885337
		13.8875	0.114256				87.8259	0.0804365
		13.7571	0.120502				88.0565	0.106801
		14.2102	0.128167				88.2527	0.108563
		14.213	0.126109				88.5658	0.097834
		14.1397	0.124901				88.7141	0.0910244
		14.4572	0.144684				88.7434	0.0759356
		14.6751	0.135086				88.9901	0.0757129
		14.9043	0.12388				89.0723	0.0679449
		14.9953	0.118721				89.2825	0.0806139
		15.277	0.127242				89.4959	0.087881
		15.4185	0.127108				89.5063	0.0640551
		15.4012	0.121329				89.7565	0.0586105
		15.6457	0.121513				89.9859	0.0572231
		15.8233	0.123991				90.2122	0.0583929
		15.8706	0.126636				90.409	0.0647042
		16.2383	0.155018				90.5328	0.074869
		16.4151	0.160268				90.7476	0.109564
		16.5886	0.165424				90.8583	0.108987
		16.6966	0.150318				91.0334	0.102985
		16.8205	0.150668				91.4178	0.117706
		16.8756	0.140762				91.1823	0.118543
		17.1876	0.150063				91.3968	0.133883
		17.2877	0.148115				91.6196	0.143206
		17.4786	0.145529				91.734	0.141932
		17.6628	0.129385				91.9261	0.131024
		17.8472	0.130481				92.1139	0.118003
		17.9484	0.137446				92.2548	0.120803
		18.1609	0.142047				92.6184	0.148479
		18.3566	0.147489				92.7335	0.151422
		18.4441	0.161925				92.8792	0.161151
		18.7598	0.171633				92.9434	0.170857
		18.9362	0.186407				93.3355	0.166471
		18.9938	0.188689				93.2621	0.181313
		19.3669	0.179413				93.4667	0.200714
		19.1583	0.177435				93.8172	0.203709
		19.618	0.185441				93.7938	0.195104
		19.6919	0.189833				93.9604	0.176823
		19.871	0.179825				94.0234	0.164759
		20.0193	0.178064				94.3135	0.157161
		20.141	0.172577				94.4973	0.146235
		20.3803	0.173177				94.6175	0.152775
		20.5599	0.171299				94.7848	0.14035
		20.592	0.17933				95.0655	0.125458
		20.7414	0.182791				95.0869	0.126497
		20.9559	0.168442				95.3511	0.123007
		21.0183	0.16362				95.433	0.128573
		21.2396	0.161235				95.6844	0.14367
		21.5514	0.150353				95.8031	0.14707
		21.7226	0.143176				95.9771	0.145492
		21.7119	0.130991				96.1952	0.152499
		22.0024	0.121662				96.2527	0.167785
		22.1877	0.124701				96.5688	0.185987
		22.4391	0.124801				96.7113	0.184927
		22.5298	0.126791				96.906	0.196927
		22.7769	0.116727				96.8418	0.18979
		23.0406	0.135936				97.0831	0.19142
		23.007	0.130105				97.3463	0.199936
		23.2288	0.129825				97.5356	0.217917
		23.3296	0.124549				97.7627	0.209429
		23.6166	0.136084				97.9087	0.211389
		23.6445	0.130948				97.9644	0.21513
		24.0642	0.136818				98.2191	0.211121
		24.0607	0.131957				98.3576	0.220335
		24.1046	0.141144				98.4852	0.249637
		24.2948	0.124841				98.6423	0.253372
		24.4693	0.139792				98.9741	0.252729
		24.6125	0.144753				98.9415	0.248896
		24.8168	0.136578				98.9737	0.247904
		24.9939	0.142735				99.3244	0.243182
		25.1489	0.150347				99.6224	0.245385
		25.3009	0.12392				99.7204	0.216912
		25.5797	0.123148				99.7447	0.201167
		25.8583	0.116023				100.076	0.201072
		25.9567	0.103329
		26.1516	0.0938026
		26.3308	0.0861941
		26.4189	0.0971336
		26.6747	0.0709475
		26.5794	0.0652352
		26.9218	0.0781745
		27.2124	0.072842
		27.3641	0.0761659
		27.2994	0.096972
		27.7071	0.0920228
		28.0165	0.0766071
		27.9465	0.07031
		28.1524	0.0868217
		28.341	0.0957757
		28.2924	0.098249
		28.6727	0.0939611
		28.7239	0.0869499
		28.9702	0.0780051
		28.973	0.0801074
		29.2304	0.0919553
		29.5895	0.106257
		29.6823	0.10528
		29.83	0.084494
		29.9212	0.0817044
		30.0925	0.0807958
		30.2773	0.0918882
		30.307	0.0903633
		30.5549	0.0921485
		30.6446	0.0910762
		30.9897	0.0747495
		30.9813	0.0710938
		31.2742	0.0876554
		31.5226	0.0999831
		31.7339	0.117184
		31.7001	0.129418
		31.8312	0.12502
		32.2461	0.129282
		32.1771	0.119694
		32.3528	0.131178
		32.5179	0.1283
		32.7648	0.1158
		32.7846	0.103874
		33.0504	0.0947356
		33.3219	0.0902922
		33.4562	0.0973622
		33.6945	0.0930397
		33.6168	0.115956
		33.9777	0.101448
		34.0152	0.096725
		34.1222	0.108699
		34.3859	0.108878
		34.5986	0.106742
		34.7814	0.105938
		35.0058	0.0949617
		35.2134	0.101095
		35.2445	0.0822301
		35.5191	0.0910127
		35.5535	0.0985549
		35.8984	0.0943058
		35.8921	0.0963347
		36.1295	0.0993164
		36.3518	0.0851368
		36.5474	0.103109
		36.5508	0.0969896
		36.7474	0.10645
		36.9034	0.0971642
		37.2334	0.0975064
		37.2791	0.0942481
		37.4854	0.0999583
		37.6308	0.102997
		37.8128	0.105874
		38.0235	0.0908816
		38.0152	0.0967265
		38.1495	0.0893019
		38.4423	0.0967192
		38.7721	0.0860978
		38.7362	0.0893419
		39.1392	0.0780241
		39.0651	0.0736682
		39.1682	0.0672404
		39.6011	0.0683106
		39.627	0.0653075
		39.8734	0.0748815
		39.8707	0.077308
		40.1602	0.0892589
		40.3339	0.0818364
		40.5752	0.0788372
		40.629	0.0894245
		40.852	0.0923602
		40.9877	0.0913178
		41.1442	0.0925359
		41.3589	0.0902814
		41.5323	0.0926806
		41.6314	0.0835041
		41.7621	0.0739609
		42.1028	0.0865555
		42.2706	0.0673082
		42.4388	0.0833431
		42.5188	0.0898023
		42.7625	0.0772183
		42.9673	0.0754494
		43.051	0.079714
		43.3178	0.0884171
		43.3191	0.0910384
		43.5439	0.0966111
		43.8454	0.118174
		43.7848	0.110209
		44.1184	0.117037
		44.2643	0.128572
		44.4597	0.122839
		44.5776	0.117649
		44.7666	0.111459
		44.999	0.119626
		45.0826	0.103502
		45.1622	0.088741
		45.3911	0.0952514
		45.5386	0.0816981
		45.7477	0.083782
		45.9218	0.0934564
		45.9977	0.0961186
		46.3466	0.105015
		46.3172	0.095927
		46.6365	0.0961681
		46.8136	0.105229
		46.996	0.0930542
		47.1644	0.0990431
		47.1625	0.102539
		47.5541	0.0995021
		47.6272	0.0936153
		47.6854	0.074007
		48.0133	0.0782973
		48.1578	0.0925547
		48.4697	0.0955003
		48.3978	0.0963915
		48.8136	0.0904756
		48.7906	0.0966164
		49.0185	0.09367
		49.2636	0.103294
		49.2759	0.118948
		49.5171	0.116963
		49.7341	0.108519
		49.919	0.104784
		49.9194	0.11758
		50.0451	0.124264
		50.3155	0.11505
		50.4099	0.116316
		50.6453	0.10812
		50.7879	0.115787
		50.9736	0.132979
		51.4086	0.131451
		51.4107	0.133963
		51.4339	0.122861
		51.691	0.127558
		51.8173	0.134358
		52.0153	0.126832
		52.3163	0.128659
		52.5018	0.118433
		52.5751	0.11143
		52.7743	0.114739
		52.9144	0.101544
		53.1234	0.0998626
		53.218	0.0950716
		53.2836	0.0920173
		53.5867	0.104532
		53.8333	0.102307
		53.828	0.10479
		54.209	0.102781
		54.0822	0.101113
		54.567	0.112257
		54.6329	0.114984
		54.8385	0.105886
		54.9032	0.100308
		55.0845	0.0936843
		55.2515	0.0961589
		55.4362	0.0861511
		55.5683	0.0820023
		55.7977	0.0795123
		55.9682	0.0724089
		56.0888	0.072979
		56.1512	0.0789114
		56.46	0.0685751
		56.6309	0.0624735
		56.8234	0.0631169
		56.9927	0.0631323
		57.1138	0.0697763
		57.3445	0.0744424
		57.3856	0.0754178
		57.7108	0.0788526
		57.6232	0.0876971
		58.053	0.0842442
		58.1321	0.0882025
		58.2898	0.0861192
		58.586	0.0924871
		58.7041	0.083788
		58.7656	0.080875
		58.8342	0.0783026
		59.088	0.0702133
		59.3931	0.0590277
		59.4341	0.0678406
		59.6291	0.0594251
		59.8179	0.0537553
		60.0057	0.0475229
		60.1662	0.0415674
		60.3551	0.0490422
		60.5651	0.0465082
		60.8348	0.046054
		60.9422	0.0500528
		61.1694	0.0568551
		61.2957	0.0557466
		61.3538	0.0520948
		61.646	0.057754
		61.7858	0.0628578
		61.8909	0.0557815
		62.0444	0.055294
		62.3243	0.0581055
		62.418	0.0544262
		62.6693	0.0487199
		62.8215	0.0586105
		62.9439	0.0610047
		63.1971	0.0496239
		63.4082	0.0591515
		63.3883	0.0591101
		63.7379	0.0619295
		63.6977	0.0629981
		64.0407	0.057363
		64.2232	0.057218
		64.4304	0.069311
		64.4431	0.0686796
		64.6104	0.0768225
		64.9456	0.0717743
		65.0797	0.069348
		65.1393	0.0717274
		65.3739	0.0787931
		65.4983	0.0949898
		65.6654	0.0944982
		65.7693	0.0888254
		65.8977	0.0968849
		66.2174	0.10623
		66.4703	0.0975085
		66.5827	0.0938483
		66.7389	0.0879546
		66.9807	0.0751622
		67.0647	0.0562799
		67.3592	0.0608115
		67.5144	0.0632049
		67.5547	0.0656289
		67.7445	0.0532868
		68.03	0.0561517
		68.2091	0.0471026
		68.2042	0.0457693
		68.5852	0.0444396
		68.5629	0.0557355
		68.881	0.046852
		68.9418	0.0422387
		69.2509	0.0376927
		69.4492	0.0312946
		69.4784	0.0243447
		69.5489	0.0353677
		69.9158	0.0315625
		69.9795	0.0370204
		70.1561	0.0354118
		70.2508	0.052941
		70.3614	0.0466653
		70.7991	0.0435679
		70.9257	0.055231
		71.1164	0.0612817
		71.3194	0.0659478
		71.5144	0.0631194
		71.5441	0.0632867
		71.6579	0.046917
		72.0894	0.0499809
		72.1143	0.0365177
		72.1819	0.0348539
		72.3932	0.0245535
		72.5764	0.0201567
		72.9116	0.0181608
		73.1082	0.0231207
		73.0128	0.0214466
		73.2446	0.0273916
		73.4225	0.00114672
		73.5332	0.0224336
		74.0598	0.0271787
		74.0038	0.0214857
		74.2487	0.0323631
		74.3259	0.0377351
		74.5388	0.0425834
		74.8178	0.0419234
		74.8363	0.0459486
		75.0432	0.0581071
		75.1797	0.0415416
		75.3262	0.0383845
		75.4828	0.0458365
		75.8554	0.0546423
		75.8905	0.0441664
		76.0214	0.0456437
		76.2799	0.0453386
		76.3196	0.0512341
		76.5541	0.0573563
		76.7497	0.0604462
		77.0085	0.0434471
		77.0211	0.0576822
		77.3471	0.041773
		77.5783	0.0382795
		77.5981	0.0366546
		77.6838	0.0287083
		77.8998	0.0231825
		78.1883	0.0222624
		78.4932	0.0345438
		78.4213	0.0544629
		78.5628	0.0493824
		78.7614	0.0507857
		79.009	0.0599596
		79.141	0.0511458
		79.2503	0.0484382
		79.6057	0.042225
		79.5734	0.027051
		79.785	0.0119075
		80.0737	0.00389858
		80.1484	-0.00285989
		80.3675	-0.0130691
		80.6446	-0.0162479
		80.6533	-0.0158503
		80.6553	0.00524853
		81.0616	0.0120443
		81.1302	0.0298756
		81.4143	0.0283078
		81.557	0.0279946
		81.6838	0.017408
		81.7899	0.0308233
		82.1932	0.029667
		82.1903	0.0395164
		82.4402	0.0332755
		82.7784	0.034546
		82.9726	0.0344148
		82.8388	0.0448128
		83.1895	0.0512844
		83.2692	0.059076
		83.463	0.0543096
		83.683	0.0536518
		83.9548	0.0448792
		83.9363	0.0489135
		84.1389	0.0447617
		84.3781	0.0452673
		84.5741	0.0420902
		84.6471	0.0239661
		84.8505	0.0276645
		84.994	0.0263229
		85.2251	0.0205552
		85.1888	0.0314923
		85.5101	0.0340733
		85.7142	0.0379299
		85.8059	0.0292045
		85.9942	0.0202545
		86.2583	0.033912
		86.4559	0.0392588
		86.5637	0.0427609
		86.904	0.0397099
		87.0602	0.0427211
		87.0719	0.0264624
		87.1487	0.0326971
		87.3484	0.0299569
		87.7062	0.0383582
		87.7113	0.0367123
		88.0113	0.0325726
		87.9334	0.0261243
		88.2587	0.0389836
		88.6345	0.0277581
		88.6285	0.0249977
		88.9249	0.0108515
		89.0037	0.0173887
		89.2413	0.0165849
		89.2854	0.0193088
		89.4048	0.0210087
		89.6435	0.0269816
		89.7603	0.0127144
		89.9648	0.0173309
		90.2171	0.0207205
		90.4164	0.0293332
		90.6394	0.0106637
		90.7074	0.012177
		91.0023	0.0150159
		90.9211	-0.00422881
		91.2954	-0.00771809
		91.553	-0.00430524
		91.7498	-0.0142541
		91.967	-0.0351
		91.9841	-0.0412717
		92.2304	-0.0336445
		92.2599	-0.0391728
		92.3766	-0.0403024
		92.7425	-0.0175097
		92.6951	-0.0127381
		93.0067	-0.00825371
		93.0549	-0.00888297
		93.3069	0.0194253
		93.5457	0.032262
		93.6082	0.0270593
		93.7754	0.0273899
		94.1714	0.0206739
		94.2219	0.0182313
		94.4492	0.0252779
		94.5399	0.0185774
		94.7027	0.026749
		94.8846	0.0272393
		95.1335	0.00979719
		95.303	0.0225485
		95.3615	0.0334456
		95.519	0.0215796
		95.7229	0.0198424
		95.8313	0.00976304
		96.1266	0.00780576
		96.2404	0.0106598
		96.4857	-0.00248051
		96.5403	0.0037618
		96.8593	0.000192301
		96.8851	-0.0109942
		96.9928	-0.00411447
		97.358	-0.0201717
		97.5785	-0.0283524
		97.4947	-0.0148384
		97.7737	-0.0166708
		98.1169	-0.0105484
		98.1787	-0.00881369
		98.1338	-0.00586703
		98.5631	-0.00035692
		98.7615	0.018096
		98.8433	0.0173639
		98.98	0.0209722
		99.1454	0.0177874
		99.3887	0.0186618
		99.5027	0.0102858
		99.6655	-0.0276877
		100.076	0.0480771

## Sheet: Fig4B
Adhesion force	Probability
3	0.005
3.5	0.03
4	0.065
4.5	0.175
5	0.205
5.5	0.215
6	0.165
6.5	0.09
7	0.01
7.5	0.025
8	0.01
8.5	0.005

## Sheet: Fig4C
Load	RB_0.52 20C	±RB_0.52 20C	RB_0.52 40C	±RB_0.52 40C	RB_0.46 20C	±RB_0.46 20C	RB_0.46 40C	±RB_0.46 40C	RB_0.36 20C	±RB_0.36 20C	RB_0.36 40C	±RB_0.36 40C	RB_0.22 20C	±RB_0.22 20C	RB_0.22 40C	±RB_0.22 40C
10	0.16	0.05	7.91	0.98	0.14	0.03	8.35	0.65	0.16	0.04	7.63	0.71	0.15	0.05	6.85	0.35
20	0.37	0.16	12.69	1.12	0.35	0.08	11.81	1.23	0.33	0.06	11.25	0.95	0.31	0.06	10.75	0.81
30	0.65	0.12	18.58	1.23	0.56	0.11	17.15	1.54	0.52	0.09	15.23	0.85	0.53	0.09	14.45	0.75
40	1.82	0.2	23.78	1.18	1.74	0.18	22.53	1.32	1.65	0.12	19.28	0.95	1.46	0.14	18.05	0.84
50	3.92	0.21	26.73	1.17	3.43	0.17	25.74	1.22	3.22	0.15	24.35	1.21	2.96	0.16	21.56	0.71
60	6.37	0.29	31.5	1.23	5.87	0.18	29.45	1.12	5.25	0.16	28.73	1.15	4.88	0.18	25.85	0.92
		RB_0.52										RB_0.22
Distance	20C 30nN T	20C 30nN RT	20C 60nN T	20C 60nN RT	40C 30nN T	40C 30nN RT	40C 60nN T	40C 60nN RT		Distance	20C 30nN T	20C 30nN RT	20C 60nN T	20C 60nN RT	40C 30nN T	40C 30nN RT	40C 60nN T	40C 60nN RT
7.8125	2.62321	-0.478889	4.29196	-5.44223	17.9627	-30.9585	36.9954	-27.4477		7.8125	0.564548	-0.570611	4.40664	-4.53028	12.409	-8.50671	27.6758	-24.5571
15.625	2.45808	0.221029	6.14005	-4.84993	18.3091	-27.398	40.6682	-28.4613		15.625	0.525421	-0.586995	4.31808	-4.63508	12.1635	-10.7696	23.1522	-22.1887
23.4375	2.53112	0.833354	6.75941	-3.5135	20.1641	-26.6112	44.0818	-29.7452		23.4375	0.544965	-0.588283	3.78996	-5.29757	14.516	-9.44602	22.5436	-23.3012
31.25	2.72946	0.859437	6.6162	-2.27896	22.0004	-25.3797	45.4602	-30.4066		31.25	0.614662	-0.637653	4.03949	-5.85219	17.1901	-10.216	20.3812	-21.8927
39.0625	2.02299	0.546773	5.60205	-1.16314	24.0047	-24.1981	45.4041	-33.1321		39.0625	0.623487	-0.61506	3.84622	-5.5832	12.4692	-10.471	24.3664	-21.9065
46.875	1.49441	0.6646	4.39563	-1.15486	25.1712	-23.0186	43.0917	-34.0776		46.875	0.532559	-0.64886	4.79303	-5.23155	10.6563	-10.5844	28.5163	-22.028
54.6875	1.53942	1.04906	3.35029	-1.44351	28.2355	-19.4877	38.5166	-37.2119		54.6875	0.491102	-0.672447	4.65516	-5.39609	10.2405	-9.17056	23.6008	-24.3599
62.5	1.0109	1.16061	3.11549	-2.9532	27.0441	-17.0972	37.1395	-38.905		62.5	0.515046	-0.669387	4.21495	-4.80783	10.8396	-10.4793	24.1527	-25.5542
70.3125	1.1498	1.01877	4.2764	-3.62853	29.5563	-15.8125	33.7955	-39.0644		70.3125	0.54159	-0.714807	5.00723	-4.61838	11.7345	-9.40717	22.6387	-24.8448
78.125	0.943676	0.964631	5.50772	-3.55407	27.6661	-13.8694	29.3277	-36.9372		78.125	0.561826	-0.596836	3.55081	-4.47975	11.8903	-9.32413	25.2234	-28.4293
85.9375	1.35962	0.443336	7.68017	-3.38552	26.3796	-11.7152	24.9895	-35.1445		85.9375	0.60584	-0.648369	3.81742	-4.02446	13.948	-9.83533	22.5287	-26.461
93.75	1.81839	-0.0844528	8.88842	-3.95807	23.6997	-12.2859	23.969	-34.9048		93.75	0.590382	-0.583468	3.96429	-4.18062	13.5953	-8.6855	20.9496	-25.0626
101.562	2.49675	0.0105876	9.23311	-4.87577	24.1497	-11.5381	25.4055	-32.1514		101.562	0.587498	-0.568774	3.43752	-4.20953	14.2323	-9.43344	26.8844	-27.0396
109.375	2.48483	0.273726	9.61286	-5.73533	22.5322	-10.2758	26.1192	-30.7409		109.375	0.498371	-0.557654	3.56211	-3.6646	15.1027	-9.14431	21.8224	-24.8441
117.188	2.38092	0.523236	7.57571	-6.07214	20.8751	-9.1389	25.5092	-30.7401		117.188	0.501425	-0.565717	3.65429	-3.46241	14.287	-9.27818	25.572	-22.9446
125	2.25681	-0.817775	6.61304	-4.94035	19.8487	-9.07571	24.9907	-31.9247		125	0.495598	-0.586301	3.85638	-2.44211	15.7996	-9.74937	26.4175	-22.4757
132.812	2.09058	-0.441124	7.01743	-4.04148	18.8857	-9.0349	25.4333	-31.8566		132.812	0.540731	-0.58847	3.47125	-3.33363	12.5148	-8.97686	30.1886	-23.8574
140.625	2.26373	-0.566805	6.89051	-2.38573	18.3714	-8.83771	26.2132	-33.5952		140.625	0.503783	-0.661841	4.56397	-3.23927	12.7759	-11.1033	30.0473	-28.7108
148.438	2.49665	-0.33388	6.28876	-1.08841	17.868	-8.92449	24.2945	-36.127		148.438	0.572182	-0.70728	4.53906	-2.75176	12.0265	-11.9809	26.3335	-23.9922
156.25	3.33686	0.611236	5.44107	-0.995606	14.4024	-9.20508	22.8934	-37.1927		156.25	0.505035	-0.609669	4.22909	-3.08115	12.4508	-14.613	23.2276	-24.6878
164.062	2.90656	0.511819	3.88312	-0.762436	15.4352	-10.2118	22.3523	-37.92		164.062	0.50301	-0.625472	3.98064	-3.72281	13.7739	-11.6799	24.2887	-23.4975
171.875	2.01754	0.817181	3.18158	-1.20975	14.9211	-9.73578	20.4861	-39.2949		171.875	0.538224	-0.613321	3.95648	-3.73489	14.1637	-11.1459	24.8089	-25.6979
179.688	2.20902	0.72672	2.7718	-1.44742	16.5327	-11.4385	18.3372	-39.7413		179.688	0.514069	-0.595114	4.2593	-4.02857	12.0223	-10.6325	26.6509	-26.2615
187.5	2.28347	1.46499	2.50215	-0.883801	14.3532	-12.9921	15.0069	-39.8435		187.5	0.514117	-0.527788	4.40784	-3.9671	11.7317	-13.2957	22.4721	-28.7026
195.312	2.03798	1.67503	2.5733	-0.46369	13.8055	-12.7115	14.6025	-40.8574		195.312	0.519541	-0.583375	4.16761	-4.36297	8.89768	-12.9765	22.3513	-24.838
203.125	1.9784	1.55364	3.91667	0.155841	13.5153	-12.921	14.1492	-39.8824		203.125	0.456178	-0.687806	4.26092	-3.75214	12.9942	-12.4418	26.2578	-30.4056
210.938	2.06358	1.08164	4.0864	-0.146979	13.6311	-13.8598	14.5602	-40.5063		210.938	0.490614	-0.706762	4.0706	-3.28318	11.9972	-11.394	23.4645	-25.2129
218.75	1.88746	0.970895	3.39837	-0.751184	13.2043	-15.1891	13.7074	-41.6277		218.75	0.597453	-0.581038	4.7928	-3.13314	12.3283	-14.1853	21.5373	-24.1977
226.562	1.19155	0.754534	4.34979	-1.9904	14.6957	-18.812	15.3353	-41.1288		226.562	0.551614	-0.509789	5.43883	-3.48276	10.8802	-12.6815	22.7991	-24.5363
234.375	1.49692	0.138892	5.89695	-3.81481	15.9335	-18.7409	16.2636	-38.3842		234.375	0.606301	-0.46911	5.38671	-3.05351	12.6	-11.7108	21.1299	-26.1181
242.188	1.51372	0.366544	7.09379	-4.83019	14.5997	-18.5314	16.5381	-36.6674		242.188	0.52516	-0.567209	4.52399	-3.31916	12.6134	-12.2054	23.0509	-20.4845
250	1.80982	0.476944	8.0248	-4.55009	13.148	-20.0647	17.9874	-36.4617		250	0.477064	-0.557318	4.93751	-3.67759	14.2261	-11.3296	21.9994	-21.2906
257.812	2.28707	0.197143	9.22477	-4.84769	12.4233	-20.4982	18.565	-37.989		257.812	0.510827	-0.57071	4.94701	-3.75274	13.697	-11.9908	21.6048	-23.2723
265.625	2.50079	0.416085	9.59013	-3.74634	12.4005	-20.5268	19.4253	-38.0261		265.625	0.516533	-0.586399	4.66074	-3.61034	11.8338	-11.3915	23.8112	-21.0438
273.438	2.1363	0.860537	7.78172	-3.72994	13.0099	-19.8391	21.6935	-38.7354		273.438	0.612527	-0.521217	4.99123	-3.80208	13.2073	-12.8498	23.6256	-28.0492
281.25	2.18625	0.615116	6.49922	-3.91672	10.848	-20.9793	20.8218	-37.1304		281.25	0.463776	-0.565089	5.16675	-4.48848	12.6098	-13.8912	23.7864	-32.1803
289.062	1.61881	0.591151	6.57994	-4.45248	10.7612	-22.6664	18.9869	-35.8044		289.062	0.526651	-0.592676	5.21289	-4.7888	12.8698	-10.2321	28.9609	-33.9104
296.875	1.75633	0.282331	7.85985	-4.85162	12.5971	-23.03	21.2101	-33.7702		296.875	0.485753	-0.607635	5.33132	-4.06793	11.3101	-11.9558	34.6445	-34.4384
304.688	2.10492	-0.423585	10.6981	-5.61582	12.4759	-21.3408	22.8905	-31.9507		304.688	0.512379	-0.613292	5.29374	-4.2486	12.342	-12.3277	35.8339	-32.4253
312.5	2.25691	-0.332211	12.5664	-5.93263	14.0336	-18.1734	21.998	-29.5595		312.5	0.510895	-0.595547	5.30315	-3.34364	12.7879	-12.183	28.8421	-33.9847
320.312	2.37246	-0.530813	11.6134	-7.07573	15.7215	-16.3789	23.8731	-26.5464		320.312	0.543241	-0.548891	5.66167	-3.58853	12.6801	-11.9049	32.9828	-30.3357
328.125	2.18757	-0.759551	11.3614	-8.96611	15.6912	-17.5894	28.0397	-23.6516		328.125	0.620818	-0.696328	5.33279	-3.99913	12.9717	-14.1698	29.355	-36.9714
335.938	2.21539	-0.555821	12.4091	-10.0344	16.9151	-17.5008	32.9253	-21.6189		335.938	0.818565	-0.751642	5.2709	-2.72844	12.2165	-15.5083	29	-35.2357
343.75	2.16875	-0.31864	12.4806	-12.13	18.1477	-17.6523	35.3348	-21.5935		343.75	0.787541	-0.854869	5.32545	-3.55347	10.7501	-13.5472	30.7918	-28.4471
351.562	1.68204	-0.20812	11.7351	-15.6194	19.9731	-18.1401	38.4735	-23.3554		351.562	0.84401	-0.736455	5.17891	-3.8571	9.42592	-13.8681	36.9552	-29.5759
359.375	1.95702	-0.142114	10.8695	-16.9932	19.5384	-18.2163	41.6826	-23.8634		359.375	0.81993	-0.721614	4.70829	-3.91242	9.94328	-14.3737	29.4387	-34.3329
367.188	1.6161	-0.230276	10.0969	-15.7466	20.1306	-20.0748	43.4001	-24.5978		367.188	0.632916	-0.743138	4.82604	-3.76145	10.1241	-13.2745	31.4393	-33.8039
375	2.23356	-0.0315112	8.76398	-12.4902	20.465	-19.4253	42.1537	-25.2959		375	0.59983	-0.706785	5.1903	-3.56855	10.4023	-12.5783	28.957	-32.6755
382.812	2.17547	0.0861693	7.24218	-9.11715	21.3826	-19.2956	42.3299	-25.1563		382.812	0.510143	-0.568436	4.47278	-3.1315	11.5537	-13.7238	30.5778	-30.2832
390.625	1.96921	0.323924	6.99594	-4.85695	22.1231	-17.1216	40.1733	-26.4289		390.625	0.482796	-0.609921	4.26421	-2.79638	10.9967	-14.7668	33.5146	-30.1166
398.438	1.35959	0.270753	6.07632	-1.0833	22.454	-14.6635	38.7531	-26.0741		398.438	0.398192	-0.605261	4.10033	-3.23536	11.6778	-14.1708	26.9434	-28.8103
406.25	1.35507	0.63507	4.82758	-0.175598	22.5427	-14.3072	37.7074	-26.4622		406.25	0.469225	-0.482909	4.77808	-2.59904	11.1718	-14.7353	28.0827	-27.176
414.062	1.39797	0.000923452	3.39593	-0.257478	25.9422	-11.7022	37.7625	-25.2884		414.062	0.501872	-0.487344	3.8368	-3.30272	12.3047	-14.7292	25.4442	-26.0748
421.875	1.38385	0.188151	3.2346	-0.270725	24.4464	-13.529	35.7016	-24.7674		421.875	0.517331	-0.599343	5.78611	-4.64925	12.8571	-14.4679	31.9103	-25.5858
429.688	1.38916	0.110244	4.41363	-1.62053	21.6368	-13.4445	33.6128	-24.3228		429.688	0.43769	-0.610642	6.86739	-6.02461	16.0624	-16.2602	29.814	-28.3902
437.5	1.35612	0.227152	6.39839	-2.98469	19.7605	-11.6122	32.1855	-22.4266		437.5	0.444319	-0.60084	7.10615	-5.19888	16.0016	-16.8438	28.8654	-27.2791
445.312	1.27017	-0.411031	7.65854	-4.26057	18.7909	-9.45486	30.9065	-19.8415		445.312	0.407395	-0.580481	6.33991	-5.54671	15.5972	-20.0033	32.9776	-34.0403
453.125	1.55203	0.0477004	8.41049	-5.32136	17.6772	-10.3329	29.7423	-19.6107		453.125	0.361884	-0.696215	6.69989	-5.51919	18.3372	-20.344	35.8586	-37.282
460.938	1.35945	0.0998858	9.02346	-5.77516	16.8957	-9.53289	29.5862	-18.7131		460.938	0.323421	-0.478276	6.34936	-4.35802	20.0432	-20.6907	38.7782	-30.8352
468.75	1.48415	0.138459	9.03007	-5.95362	16.1809	-10.3991	30.1559	-19.2621		468.75	0.475987	-0.594294	6.53337	-5.46008	19.1049	-14.9545	25.5416	-25.8319
476.562	1.38334	0.194556	8.10745	-6.20612	16.0594	-10.1055	28.6384	-18.598		476.562	0.446643	-0.539479	5.91538	-5.53459	18.9587	-13.6852	25.7094	-21.0719
484.375	2.20123	0.784053	6.505	-5.22996	15.7795	-8.97771	30.0143	-19.7666		484.375	0.562696	-0.605317	5.56003	-5.61772	17.7284	-14.8272	33.3486	-25.2561
492.188	1.66851	0.492815	5.2514	-3.47693	18.4217	-6.44069	31.1978	-20.4251		492.188	0.524695	-0.593727	6.12152	-5.98808	17.047	-13.8366	30.5563	-31.7077
500	1.50465	0.0759888	4.57889	-1.59717	16.2649	-7.66188	33.5841	-23.5703		500	0.559643	-0.595872	6.17549	-6.33227	13.3937	-12.1556	29.4463	-27.6695
507.812	1.52095	-0.172129	3.36013	-0.624285	14.8384	-7.70892	34.8471	-24.8927		507.812	0.517122	-0.662581	5.56314	-6.07343	16.9045	-14.0847	27.5813	-25.2838
515.625	1.87749	-0.538485	3.0691	-1.13323	16.0432	-6.53277	34.9699	-27.5612		515.625	0.436541	-0.706066	6.29988	-6.17855	15.9916	-16.0427	26.8122	-28.0638
523.438	2.26049	-0.336706	2.0094	-1.11988	16.6677	-4.45098	34.4168	-29.1996		523.438	0.47908	-0.639545	5.92954	-5.17817	14.4587	-15.9809	27.8345	-27.4473
531.25	1.86477	-0.517222	1.97668	-1.0245	16.3219	-5.15672	34.0894	-30.7313		531.25	0.559339	-0.775051	6.82789	-4.41526	13.5082	-15.6768	25.6544	-26.6089
539.062	1.97965	-0.752306	2.53167	-1.2211	17.824	-5.60509	36.8598	-34.0136		539.062	0.675232	-0.713989	6.1627	-4.34841	12.9917	-16.4853	25.3651	-26.2524
546.875	2.49507	-0.752244	3.9159	-0.354753	19.0788	-6.87285	39.4569	-34.1655		546.875	0.745396	-0.63125	6.33996	-4.1845	13.8315	-16.75	24.0412	-24.4486
554.688	2.18529	-0.012162	4.42806	0.65919	20.1842	-6.61647	39.3895	-33.7864		554.688	0.62227	-0.514956	5.98794	-4.15209	14.7068	-14.1433	22.7581	-28.8261
562.5	2.21719	-0.0608322	5.12474	-0.271395	19.5974	-6.65147	41.3848	-35.0655		562.5	0.587339	-0.473364	6.42754	-3.90691	14.7822	-16.8095	25.6142	-22.4072
570.312	1.83963	0.203594	6.0124	-2.52792	18.3855	-8.93529	43.3349	-35.7268		570.312	0.58017	-0.573039	4.48107	-3.05933	14.5587	-16.399	22.56	-26.8334
578.125	1.53278	0.151993	6.17124	-4.16472	18.8998	-12.0029	44.3327	-36.577		578.125	0.571348	-0.607039	4.51542	-2.82478	12.8644	-13.8766	22.9952	-23.7841
585.938	1.67358	-0.26102	6.91002	-6.5443	19.7599	-16.1852	42.6518	-36.6601		585.938	0.524223	-0.596879	4.73289	-2.94363	13.0719	-12.1014	23.3831	-28.3743
593.75	1.67242	0.435685	9.48199	-9.43721	18.679	-18.7621	41.6595	-37.3609		593.75	0.546178	-0.51386	4.5273	-2.81155	12.8293	-11.2406	25.5905	-30.1477
601.562	1.52393	0.195145	11.0022	-11.6378	18.0565	-19.1202	40.6387	-38.6818		601.562	0.499234	-0.546634	4.47366	-3.07898	13.2949	-13.6476	27.5304	-27.9844
609.375	1.61755	0.177423	12.357	-11.4958	17.1395	-19.762	39.6076	-38.9732		609.375	0.447043	-0.480126	3.94914	-3.68706	13.021	-12.6963	27.3153	-29.5249
617.188	2.16814	-0.411177	13.3356	-11.2165	17.0426	-19.3502	38.8752	-37.8899		617.188	0.477491	-0.616558	4.84322	-3.45052	11.7811	-14.1368	27.7246	-26.4864
625	2.29598	-0.541025	12.3488	-9.92942	17.434	-19.7884	36.5904	-37.1726		625	0.442437	-0.557318	4.01575	-3.44224	12.0935	-15.2531	31.2045	-26.7681
632.812	2.55564	-0.893425	9.80664	-7.38198	19.2013	-20.9289	33.1029	-36.8268		632.812	0.452105	-0.647605	4.81664	-4.03082	14.2942	-16.9116	28.1705	-24.3525
640.625	2.36589	-0.647925	7.58377	-4.86432	21.6568	-21.2586	30.6796	-36.9543		640.625	0.495666	-0.66418	5.60335	-4.27134	16.9982	-16.467	22.5393	-26.1955
648.438	3.13335	0.00039148	6.66112	-2.27259	22.7755	-20.0653	27.4633	-36.1473		648.438	0.500764	-0.643656	6.80395	-3.9187	16.4621	-16.0572	22.9517	-24.6214
656.25	2.92706	0.10253	6.11421	-0.122213	23.6558	-19.3759	26.0306	-36.3961		656.25	0.524529	-0.670077	6.24626	-2.92882	15.0639	-13.8644	31.134	-26.6295
664.062	2.82222	0.628973	4.69197	0.596663	23.4514	-17.817	25.3297	-37.0031		664.062	0.600503	-0.616183	5.74798	-3.50211	14.184	-14.1697	28.6304	-33.4408
671.875	2.25038	0.136832	3.01893	0.357124	27.4628	-16.2954	25.0205	-36.2293		671.875	0.502652	-0.673762	5.17065	-3.39576	12.2796	-11.8934	27.3604	-29.0679
679.688	1.26118	0.728692	2.50131	-0.762068	27.1921	-17.2477	23.2651	-35.8983		679.688	0.427289	-0.702081	4.99049	-2.8877	12.3091	-11.2383	25.7111	-30.0776
687.5	1.06709	0.555222	2.56618	-2.29696	28.1515	-17.0271	22.3023	-34.101		687.5	0.542097	-0.610658	5.01166	-2.42643	12.1609	-12.9784	24.4209	-24.5724
695.312	1.35992	0.652369	3.12975	-2.29841	29.4575	-16.4165	21.5912	-35.6635		695.312	0.56766	-0.638229	5.75239	-3.31958	10.2784	-11.6356	20.7924	-25.6169
703.125	1.52063	0.868532	3.53527	-1.63347	30.5034	-16.1256	21.923	-35.3244		703.125	0.614294	-0.619429	4.62203	-3.91264	11.6274	-14.8341	24.6649	-21.8968
710.938	1.4668	1.46517	4.36859	-1.07797	29.4403	-18.1536	21.6826	-35.9312		710.938	0.565794	-0.647564	4.22715	-3.63828	9.14545	-13.3733	21.6458	-21.391
718.75	1.79566	1.02553	4.9896	-0.189218	30.8095	-18.8991	22.7374	-33.9379		718.75	0.560879	-0.609347	4.34206	-4.2257	8.68414	-12.1498	20.5445	-25.1807
726.562	2.0658	1.51761	4.93265	-0.0221298	31.2199	-20.0889	24.247	-33.8207		726.562	0.566885	-0.587828	3.84367	-5.03758	9.94048	-11.6843	23.5223	-23.878
734.375	1.83877	1.71798	4.23554	-0.0927959	34.5813	-22.1125	26.0964	-33.424		734.375	0.573483	-0.568177	4.16487	-5.03386	9.89349	-11.8416	25.8706	-23.2771
742.188	2.01904	1.69364	3.17289	0.00446099	34.0087	-22.9666	27.2001	-33.4074		742.188	0.479487	-0.502845	4.02678	-4.72717	11.1102	-11.8141	24.6669	-27.3831
750	2.29189	1.20427	2.49316	-0.590265	32.7428	-24.7228	27.4979	-32.8494		750	0.469607	-0.526083	5.01935	-5.27903	11.3474	-9.97165	22.8904	-29.6531
757.812	2.02002	0.703892	2.32078	-1.57884	33.2714	-24.1666	27.3539	-32.3786		757.812	0.563503	-0.628974	4.23797	-5.52101	12.2461	-12.4957	20.2337	-27.2828
765.625	2.10466	0.906886	3.18115	-3.44645	32.0541	-22.7516	29.5975	-31.3208		765.625	0.623263	-0.556586	4.39463	-5.17763	10.6448	-12.4915	26.5702	-24.1747
773.438	1.84473	0.733047	4.01576	-4.69094	33.9176	-21.693	30.2316	-30.0252		773.438	0.478346	-0.595427	4.36765	-5.71073	12.1465	-13.5167	25.7686	-29.2232
781.25	1.86388	0.738742	4.6523	-7.39215	33.3523	-21.8346	29.3938	-30.4287		781.25	0.478461	-0.576633	4.0939	-5.57259	9.82873	-15.3581	26.471	-29.8685
789.062	2.06421	0.404022	6.96733	-6.92256	32.026	-21.66	30.3696	-30.374		789.062	0.581118	-0.610568	4.85813	-5.31355	10.2613	-17.9701	20.1264	-26.353
796.875	2.11021	0.0897366	8.36214	-6.11485	30.6016	-21.4099	30.0797	-30.7481		796.875	0.489736	-0.639387	4.74813	-5.3041	11.571	-20.2808	26.0017	-28.3296
804.688	1.84753	-0.16393	9.56129	-4.14267	31.0419	-21.75	30.3097	-30.2644		804.688	0.496656	-0.58051	5.40473	-4.95711	12.1811	-19.6294	26.8251	-28.4147
812.5	1.69802	-0.519094	9.41932	-2.14504	30.0029	-22.5455	30.9297	-29.6229		812.5	0.569356	-0.646286	5.56601	-4.87439	13.4262	-14.1091	25.0308	-23.6922
820.312	1.57819	-0.112105	8.24179	0.0951282	28.8022	-20.2758	30.4334	-28.4367		820.312	0.508102	-0.594233	5.02658	-5.2246	13.4095	-13.8059	27.3225	-22.959
828.125	1.61866	-0.367509	6.7305	0.371266	27.8331	-18.5382	31.033	-30.0202		828.125	0.573507	-0.608054	5.0663	-4.16225	10.3388	-12.0059	20.5303	-29.6136
835.938	0.918585	-0.325717	4.93733	0.84005	25.3687	-18.8095	30.8975	-32.5655		835.938	0.516797	-0.695779	3.67405	-4.08389	9.03303	-10.9362	22.3034	-21.675
843.75	1.33069	-0.273756	4.04363	1.24541	24.8151	-17.335	30.6429	-33.149		843.75	0.553628	-0.559327	3.92283	-3.99951	9.13985	-12.2253	23.2609	-22.8875
851.562	0.845663	0.257756	3.58983	1.77586	24.0408	-18.578	30.3076	-34.225		851.562	0.547564	-0.636149	4.0949	-3.62491	8.7495	-14.6358	23.2422	-22.9516
859.375	0.65323	0.68871	3.28506	1.79411	24.0604	-21.3007	29.1983	-32.9362		859.375	0.571742	-0.668263	3.68151	-3.84397	7.18573	-14.2599	23.5761	-25.5151
867.188	0.823977	0.59573	3.16066	1.62981	20.5533	-20.6203	28.9765	-33.3626		867.188	0.604012	-0.625616	3.96149	-3.70663	7.61896	-14.2859	23.2341	-27.4865
875	1.12101	0.190832	3.19175	2.01699	18.3212	-19.4809	30.2343	-32.8331		875	0.498117	-0.596396	4.15227	-3.83589	7.91098	-14.3569	24.9684	-25.8121
882.812	1.59323	0.486551	2.9102	1.30755	18.6626	-17.1795	32.2606	-32.2755		882.812	0.428477	-0.687493	3.53292	-3.87625	8.59568	-12.5648	22.5942	-23.1316
890.625	0.880945	0.153375	2.81294	1.1876	17.7338	-16.2142	32.4773	-33.0436		890.625	0.344024	-0.518106	3.39093	-3.33493	9.11591	-11.2232	23.1974	-26.6407
898.438	0.870222	0.178868	2.59725	1.22958	17.5151	-15.8541	32.427	-34.0067		898.438	0.452222	-0.527248	3.85691	-3.44649	10.9032	-15.1667	23.9084	-24.1239
906.25	0.987501	-0.0725721	2.48977	1.22774	17.4105	-17.1816	34.2955	-34.0066		906.25	0.460736	-0.5769	3.47304	-3.50993	10.2323	-14.1828	22.2774	-27.4601
914.062	0.641182	0.21415	2.51833	0.537885	18.0646	-15.0336	35.9824	-35.2744		914.062	0.479175	-0.49062	3.29993	-3.8756	9.30142	-15.7181	27.6708	-26.4583
921.875	0.768814	0.274539	2.43161	-0.936294	17.938	-15.522	35.5697	-34.9517		921.875	0.386108	-0.518198	2.66617	-3.93074	11.4067	-13.7703	23.39	-23.8036
929.688	1.13647	0.112199	3.43361	-2.84383	17.3314	-15.6339	36.1842	-33.7363		929.688	0.384731	-0.523309	3.79998	-4.14901	10.9411	-14.8984	24.7595	-22.7639
937.5	0.959317	-0.514458	5.85158	-5.53841	17.9764	-16.6757	34.676	-34.1397		937.5	0.322955	-0.542148	3.13193	-4.2023	10.3147	-12.9887	25.5307	-22.531
945.312	0.734674	-0.674049	7.53915	-7.62757	19.7487	-14.859	34.5462	-32.9928		945.312	0.43545	-0.531744	3.64365	-4.89983	9.68071	-13.4464	23.5575	-21.3821
953.125	0.719148	-0.888241	9.05451	-9.04036	20.9492	-13.3373	34.1119	-32.9434		953.125	0.508089	-0.538929	3.72934	-4.63965	10.7455	-12.3799	26.5402	-23.5253
960.938	0.832885	-0.530245	10.13	-9.06095	20.083	-12.652	34.3193	-33.5902		960.938	0.41945	-0.537735	3.69965	-5.07702	11.2542	-13.3579	28.0973	-30.5104
968.75	1.05291	-1.23	9.71544	-8.98718	20.777	-10.5643	34.9156	-34.0236		968.75	0.44008	-0.532001	3.64586	-4.79349	9.37943	-11.6432	27.2336	-25.6763
976.562	1.23516	-0.772954	9.32722	-9.05745	18.9978	-6.80242	37.4596	-33.2883		976.562	0.42319	-0.507693	4.08336	-5.12635	10.8293	-11.9283	26.6546	-26.0859
984.375	1.24525	-0.694864	8.93313	-8.59804	20.3673	-7.23803	37.5596	-33.6945		984.375	0.42241	-0.528219	3.93719	-4.69897	9.30065	-10.1016	29.6373	-24.7475
992.188	1.12817	-0.285903	9.19682	-8.60208	20.5656	-5.08121	37.4477	-33.7187		992.188	0.407932	-0.564917	3.62418	-4.71594	7.56143	-11.1584	24.5952	-27.1217
1000	1.0159	0.00569033	8.96808	-6.85377	20.7894	-5.12195	36.5994	-33.9477		1000	0.407021	-0.538561	3.78966	-4.97652	9.96899	-9.35073	25.4236	-25.6881
1007.81	0.133624	0.108679	7.24712	-4.42294	22.5701	-6.33729	36.2821	-34.4573		1007.81	0.40178	-0.609648	3.55376	-4.82507	12.1261	-10.307	27.8973	-24.1547
1015.62	0.33206	-0.00111577	5.97441	-2.34488	24.0314	-7.56835	37.0783	-33.759		1015.62	0.516159	-0.61897	4.05482	-4.66037	11.4178	-9.71793	27.9578	-26.2223
1023.44	0.337103	0.369574	4.00119	-1.58144	24.5808	-10.0711	36.3141	-31.8518		1023.44	0.453199	-0.606149	4.58164	-4.72235	11.2319	-12.0165	28.608	-24.4868
1031.25	0.356922	0.328274	3.45751	-0.859815	25.6784	-10.8626	35.0942	-31.4394		1031.25	0.516266	-0.658474	3.64711	-4.76207	9.40878	-9.88095	28.0462	-23.2858
1039.06	0.274279	0.404064	2.74157	-0.637162	26.58	-13.5895	35.0144	-30.677		1039.06	0.488319	-0.623592	4.4173	-5.11065	8.78302	-12.8021	27.346	-23.9611
1046.88	0.316575	0.142125	3.21468	0.587468	28.5516	-14.6903	33.3603	-29.2993		1046.88	0.51489	-0.726167	3.74063	-4.3421	6.88674	-13.4348	26.9767	-23.7925
1054.69	0.372	0.386608	3.69475	1.46069	28.2456	-15.4652	33.5568	-28.5994		1054.69	0.480391	-0.758149	3.6415	-4.50444	8.03127	-12.7766	22.9284	-25.235
1062.5	0.36038	0.63036	3.25954	0.587937	28.2885	-22.0176	32.3859	-28.8112		1062.5	0.448629	-0.636907	3.71658	-4.133	7.70497	-12.7906	23.3923	-23.3027
1070.31	0.664965	-0.153447	4.00964	-0.303115	29.0549	-25.092	34.8243	-29.9145		1070.31	0.53791	-0.59346	4.50233	-4.67171	9.26648	-13.6158	27.5627	-23.0351
1078.12	1.15828	-0.0926096	4.30391	-1.31366	26.9053	-27.4266	34.6781	-27.9631		1078.12	0.387739	-0.625002	3.94191	-4.01784	10.318	-13.8148	28.591	-24.4133
1085.94	0.743686	0.0596176	4.55239	-2.22837	28.3233	-28.3969	36.0545	-27.6006		1085.94	0.345643	-0.554704	3.26722	-4.50412	9.4718	-13.2651	24.0411	-26.4679
1093.75	1.3197	0.0959794	4.55671	-1.42603	29.2042	-30.3236	35.0513	-28.398		1093.75	0.408004	-0.585293	3.45607	-4.5371	8.71891	-12.9363	25.046	-23.3774
1101.56	0.906287	0.155268	4.93525	-1.86355	28.4062	-31.6864	33.9842	-29.2663		1101.56	0.408521	-0.598597	2.9409	-4.19843	10.0715	-13.7736	27.3887	-24.3043
1109.38	0.938283	-0.0390579	5.21305	-1.45769	27.752	-33.1911	34.7931	-30.0587		1109.38	0.440929	-0.556238	3.54486	-4.09357	10.4728	-12.8548	23.4189	-23.8143
1117.19	0.966926	-0.00396338	6.01374	-1.9633	27.2213	-34.3265	35.2539	-28.9961		1117.19	0.446795	-0.580182	3.15334	-4.05461	10.4655	-11.7438	28.204	-27.5942
1125	1.44794	0.358977	7.27272	-2.94594	27.112	-36.0423	35.7085	-26.7971		1125	0.408053	-0.734466	3.23695	-4.39644	10.5416	-13.6655	30.8564	-28.5942
1132.81	0.948797	0.0706482	8.19524	-3.23099	26.2021	-36.8959	35.7692	-28.2		1132.81	0.438807	-0.621894	2.78954	-4.51878	10.6266	-13.9337	22.8178	-25.2558
1140.62	0.745699	0.352223	11.2471	-4.66364	23.784	-36.5776	34.7508	-29.2962		1140.62	0.347481	-0.605188	2.72826	-5.21002	10.3068	-12.7864	25.6037	-26.6218
1148.44	0.718052	0.250225	13.2633	-6.49351	23.7713	-36.937	34.5812	-30.1836		1148.44	0.411634	-0.586901	2.9597	-4.22083	11.1505	-13.077	25.3799	-29.1634
1156.25	0.955108	0.509681	14.6925	-6.79189	21.6986	-36.1891	34.539	-31.291		1156.25	0.45622	-0.721656	2.71084	-4.53633	9.8035	-12.4141	28.0964	-30.7246
1164.06	0.956188	0.90129	16.0898	-9.02331	20.7118	-36.2784	35.4537	-31.8477		1164.06	0.514893	-0.759212	2.63565	-4.23885	9.81574	-13.8437	27.7186	-30.5585
1171.88	0.748854	0.0320281	14.7866	-10.2056	18.4741	-38.6175	36.9069	-31.8346		1171.88	0.534552	-0.83195	3.08641	-3.87496	9.84506	-13.0123	27.2014	-24.7963
1179.69	0.320096	-0.284599	13.4875	-11.6953	17.8965	-38.7665	39.3854	-32.3204		1179.69	0.802002	-0.720031	3.01564	-4.69495	9.56067	-12.6008	28.6504	-21.994
1187.5	0.965868	-0.618975	13.0638	-11.1159	18.2033	-38.3749	40.8115	-32.8762		1187.5	0.691108	-0.929937	3.96264	-4.33642	12.0139	-11.5281	25.7411	-22.5357
1195.31	1.53809	-1.96269	12.1232	-9.07873	16.3822	-37.5643	41.0896	-33.8092		1195.31	0.64331	-0.999917	3.96969	-4.02489	10.7295	-12.7515	23.2103	-20.5066
1203.12	1.74302	-2.74078	10.1697	-8.10747	16.0255	-39.9607	41.1088	-35.7395		1203.12	0.533338	-0.923541	3.9571	-4.0414	9.71693	-11.2415	23.43	-23.734
1210.94	2.03532	-4.04159	8.67214	-8.3542	15.3521	-39.1739	42.0738	-37.5293		1210.94	0.491426	-1.08371	3.92419	-4.50773	10.4735	-10.628	27.1712	-22.2328
1218.75	2.01682	-4.05797	11.2667	-9.20968	14.8608	-39.9599	41.6234	-38.5096		1218.75	0.648114	-0.899822	3.61924	-4.38266	10.2075	-12.2652	26.9431	-21.5216
1226.56	2.76167	-4.05302	13.7267	-10.0399	12.495	-38.2434	42.4637	-40.295		1226.56	0.569662	-0.824156	4.07019	-4.91119	10.6136	-11.7008	26.9594	-26.645
1234.38	3.3837	-4.26526	13.1539	-11.6418	13.0042	-37.0557	42.7581	-43.7108		1234.38	0.568497	-0.610839	4.454	-4.175	10.7696	-13.0778	31.0764	-28.0569
1242.19	3.76558	-3.24486	11.9177	-11.1367	12.8228	-37.0551	43.391	-41.9591		1242.19	0.428712	-0.562752	3.83028	-3.77486	11.1448	-13.9708	31.1382	-26.2358
1250	4.069	-2.51522	12.1182	-12.739	12.2941	-35.7047	42.946	-41.6446		1250	0.395197	-0.584205	3.69914	-4.22572	13.1828	-14.2815	30.3167	-23.032
1257.81	4.89747	-1.71899	11.7426	-13.2166	12.5483	-36.7747	41.1491	-42.0229		1257.81	0.562057	-0.528907	4.40512	-4.27799	13.4203	-14.5605	29.9311	-23.3289
1265.62	5.77306	-1.80078	10.6993	-15.2399	12.0018	-34.2436	41.5263	-41.0478		1265.62	0.449042	-0.637851	4.11621	-4.53429	13.9446	-15.0799	27.8804	-28.3103
1273.44	5.11969	-2.55079	9.45949	-17.0493	12.8148	-31.8468	40.2288	-41.6518		1273.44	0.65312	-0.596594	4.31156	-3.31872	13.687	-15.5881	29.604	-30.4993
1281.25	4.30903	-3.31797	9.65353	-17.5373	13.1805	-32.7153	41.6997	-39.9764		1281.25	0.625141	-0.575497	4.08409	-3.92929	14.6884	-15.3908	31.2513	-26.3215
1289.06	3.52677	-3.82978	9.1444	-19.3141	11.5173	-31.4452	41.1639	-38.3815		1289.06	0.549231	-0.570662	4.77753	-3.88535	11.6818	-12.0569	32.8346	-27.9931
1296.88	2.98334	-4.17917	7.07065	-19.1377	9.56904	-29.0898	41.3398	-37.9137		1296.88	0.482296	-0.662973	4.53981	-4.55867	11.2666	-12.8368	25.5056	-23.9522
1304.69	2.69969	-3.98926	5.30547	-17.6458	9.15915	-27.9699	42.1531	-36.749		1304.69	0.471638	-0.618784	4.04201	-3.73648	10.3705	-12.5456	26.6893	-22.2747
1312.5	1.81434	-3.9906	4.92104	-13.7787	9.33483	-28.1416	41.8078	-34.1369		1312.5	0.488208	-0.658693	4.15596	-4.20547	11.3603	-14.0047	25.1306	-26.7969
1320.31	0.825276	-4.81117	3.43147	-8.7248	9.17276	-26.9072	40.7456	-34.1475		1320.31	0.449265	-0.651642	3.77803	-4.10599	14.0958	-12.4643	23.8008	-24.806
1328.12	0.739555	-5.0335	3.20603	-4.64767	10.6174	-26.7198	40.0395	-32.9299		1328.12	0.53646	-0.636006	4.07509	-3.94612	14.0876	-12.0019	23.7489	-26.1754
1335.94	0.189184	-5.33759	2.41183	-3.35072	11.3024	-26.4684	38.8789	-31.4078		1335.94	0.463021	-0.645697	3.75708	-4.91126	12.7287	-13.2387	24.1732	-26.1263
1343.75	0.184083	-4.34318	1.32216	-3.57405	9.46064	-26.4971	38.3478	-29.5669		1343.75	0.452567	-0.550897	3.69034	-4.13724	14.7195	-9.46704	23.1138	-24.1375
1351.56	0.484804	-3.41496	-0.559197	-3.78844	9.96606	-24.9985	38.374	-27.99		1351.56	0.587678	-0.57758	3.70908	-3.90297	14.0166	-9.4137	25.8802	-25.932
1359.38	0.402927	-3.1762	-0.570877	-4.36652	12.5693	-24.1617	37.1031	-27.5906		1359.38	0.418571	-0.557094	3.83073	-4.51999	14.2675	-13.5254	28.5598	-28.1718
1367.19	-0.0794877	-2.96986	-0.65468	-4.8929	14.574	-24.129	36.0134	-26.598		1367.19	0.417335	-0.574485	5.02202	-3.67752	14.292	-17.0387	24.3523	-30.4891
1375	-0.101684	-2.54025	-0.615596	-4.66102	15.7857	-22.9926	34.4791	-27.1768		1375	0.41651	-0.560929	5.11834	-4.15312	19.1433	-16.9068	25.6508	-22.4572
1382.81	0.152603	-2.39654	-0.0172455	-4.33476	16.0766	-22.2617	32.3556	-27.613		1382.81	0.390444	-0.648135	6.02344	-4.39316	17.0722	-17.1795	29.9462	-20.5105
1390.62	0.165563	-2.2533	1.21931	-4.2293	16.67	-23.4831	31.0813	-26.8258		1390.62	0.645052	-0.65476	6.2369	-4.45523	19.9827	-16.5894	26.5338	-22.998
1398.44	0.0175241	-2.07708	1.78349	-4.21346	16.7002	-23.425	29.4743	-27.8834		1398.44	0.568529	-0.597044	6.0478	-3.50807	17.4551	-17.2168	23.4833	-23.519
1406.25	1.63698	-1.76773	2.98361	-2.97444	17.0448	-22.5248	28.3735	-28.2574		1406.25	0.43408	-0.562491	5.77697	-3.94142	17.2201	-17.4157	23.3528	-26.0819
1414.06	1.48481	-1.86342	3.05807	-2.26888	14.631	-22.1104	28.1558	-28.3346		1414.06	0.545333	-0.696974	5.19481	-4.47351	16.4368	-17.926	17.8537	-22.8566
1421.88	1.09419	-1.77343	2.88244	-2.13185	14.1583	-18.7306	26.6575	-27.788		1421.88	0.606211	-0.736022	4.88909	-4.27567	18.7618	-15.79	20.1684	-18.6491
1429.69	0.741099	-1.84385	2.89461	-2.63034	12.4017	-19.4106	26.926	-28.9161		1429.69	0.525238	-0.676513	5.60843	-4.64132	18.8581	-17.5397	19.3003	-24.4649
1437.5	0.194921	-2.41093	2.37561	-2.54623	10.1185	-18.1247	30.2478	-28.9445		1437.5	0.517742	-0.608333	6.70752	-4.63068	18.4968	-14.266	21.506	-18.806
1445.31	0.0156935	-2.22748	2.2023	-2.53998	9.75885	-16.8638	29.3056	-31.5994		1445.31	0.481798	-0.519979	6.77579	-5.15336	15.7724	-15.654	21.51	-24.0496
1453.12	0.30689	-1.97909	2.78095	-2.29969	8.16154	-17.1156	29.5326	-32.7303		1453.12	0.547138	-0.599268	5.95955	-5.31275	15.6446	-14.64	21.2356	-21.1627
1460.94	0.950858	-1.99427	2.42377	-2.62888	8.1872	-16.4647	30.1719	-33.5415		1460.94	0.551168	-0.580317	6.53745	-4.96353	14.8833	-15.0726	19.3371	-21.5605
1468.75	0.953966	-2.00497	1.69539	-1.88893	8.44967	-18.4655	31.853	-34.5249		1468.75	0.513864	-0.644623	5.44713	-4.82288	14.6732	-16.7853	20.4472	-25.0892
1476.56	1.19371	-2.34036	1.99139	-2.52688	7.54439	-20.2019	34.112	-34.4867		1476.56	0.470498	-0.521818	4.95135	-5.04434	16.3871	-19.0894	19.5674	-25.6148
1484.38	0.535649	-2.3364	2.79392	-3.71061	9.60812	-20.9347	34.2276	-35.4648		1484.38	0.401358	-0.456099	4.64674	-4.70009	14.7103	-17.2051	22.0833	-21.9469
1492.19	0.811585	-2.19714	3.14265	-4.32768	8.69563	-21.8652	34.2893	-37.7584		1492.19	0.515352	-0.69697	4.19748	-4.66715	14.6387	-16.0205	21.8669	-23.5513
1500	-0.00806791	-2.06004	3.46714	-4.75964	9.05067	-19.9112	34.0113	-37.6436		1500	0.421447	-0.589	4.47338	-4.59596	16.0993	-14.3561	18.2748	-24.3239
1507.81	0.139012	-1.98776	2.59455	-5.69313	12.5349	-20.3914	36.0213	-37.212		1507.81	0.368376	-0.594045	4.20843	-4.20737	12.7669	-15.1769	17.0736	-22.3379
1515.62	-0.00304547	-2.58887	2.43625	-5.77335	12.2682	-19.2285	36.3664	-35.3022		1515.62	0.431023	-0.496123	4.15795	-3.86853	12.9679	-13.8433	19.4426	-25.9781
1523.44	0.00574249	-2.57953	1.358	-7.64665	11.3085	-17.8439	35.4068	-36.1512		1523.44	0.42296	-0.525881	4.04269	-4.13189	11.9032	-13.1221	21.0689	-22.1117
1531.25	-0.209153	-2.08927	1.7149	-8.15273	11.8347	-16.0744	35.93	-35.5812		1531.25	0.441476	-0.59123	3.8877	-4.21711	11.9497	-11.3275	21.415	-23.6149
1539.06	0.507788	-2.23127	2.45218	-7.93565	14.1225	-15.7846	35.2291	-35.5375		1539.06	0.504436	-0.46841	3.99946	-4.25431	12.1645	-10.9777	22.6545	-19.9355
1546.88	0.458492	-2.59219	1.98636	-7.85081	15.9187	-16.2636	33.8465	-33.0406		1546.88	0.472176	-0.584971	4.19159	-3.5688	12.6682	-10.1009	21.2898	-27.3064
1554.69	0.0680666	-2.47194	1.46428	-6.91835	20.0321	-19.0012	31.0488	-31.4125		1554.69	0.477266	-0.576838	3.60649	-3.60775	12.2425	-11.4214	24.7844	-23.5195
1562.5	0.454867	-2.34007	1.92883	-6.36122	22.2565	-19.6003	28.5092	-30.6935		1562.5	0.513525	-0.548431	3.54242	-3.3843	9.58137	-10.4177	21.225	-21.9455
1570.31	0.519001	-2.44316	1.19981	-5.68045	25.8631	-20.6581	27.5307	-31.2331		1570.31	0.55989	-0.637206	3.88837	-3.25736	8.9293	-9.7722	22.465	-24.6617
1578.12	0.435461	-2.77199	0.229044	-4.36906	27.7401	-18.7161	25.7114	-31.5995		1578.12	0.467559	-0.661723	4.40963	-4.14042	8.86889	-9.91356	20.6349	-23.154
1585.94	0.309373	-3.57934	0.226929	-3.40346	30.141	-19.1132	24.4886	-32.6083		1585.94	0.459925	-0.755626	3.74864	-3.75831	11.4041	-9.97318	24.3663	-25.849
1593.75	0.110264	-3.48847	-0.232209	-2.39141	30.8424	-19.303	23.4558	-33.9477		1593.75	0.527599	-0.583705	3.88249	-3.49128	9.11513	-9.79471	19.6777	-27.2406
1601.56	0.378383	-3.81407	-0.122198	-2.57698	31.4846	-19.2603	22.4054	-35.404		1601.56	0.494478	-0.673319	4.22925	-3.60458	9.55431	-10.7399	21.3848	-22.4406
1609.38	0.42333	-3.146	-0.936844	-2.7854	30.8923	-21.1861	21.5404	-37.9859		1609.38	0.503824	-0.616388	3.30337	-3.642	9.313	-9.66945	21.4625	-23.8106
1617.19	0.306708	-2.86272	-1.05363	-3.71712	29.708	-22.035	22.3808	-40.3673		1617.19	0.509973	-0.558758	4.08365	-3.75868	10.4388	-11.8562	22.3481	-23.8007
1625	0.63036	-2.79169	-0.646542	-4.82436	28.9158	-23.9356	23.5423	-41.5631		1625	0.561543	-0.615548	4.67589	-3.55684	11.1535	-12.0069	22.0458	-24.969
1632.81	0.311287	-2.572	-0.406881	-5.50674	30.6313	-24.1428	26.0232	-41.7209		1632.81	0.52754	-0.577248	4.10857	-3.8339	9.19789	-9.91219	21.2082	-26.7947
1640.62	0.362393	-2.79433	0.556071	-5.52763	29.0539	-26.0232	27.4588	-40.0949		1640.62	0.509549	-0.52895	4.78006	-3.95783	11.9924	-10.2495	21.3823	-24.0116
1648.44	0.529562	-2.50673	1.78243	-4.42461	25.8393	-27.7419	29.6709	-37.4554		1648.44	0.437677	-0.547627	4.40144	-4.14112	13.577	-13.1822	21.43	-27.4469
1656.25	0.417248	-2.50553	2.31885	-5.06325	23.4788	-28.3192	31.1839	-32.9867		1656.25	0.599319	-0.562781	4.45375	-4.45512	12.9606	-12.1887	23.6392	-24.91
1664.06	-0.0762906	-1.83813	2.62862	-5.35253	23.6683	-27.6887	33.3618	-29.8494		1664.06	0.596062	-0.57887	4.43803	-4.53225	14.0237	-14.7492	24.0049	-22.9211
1671.88	-0.175441	-1.9855	2.0397	-6.51295	23.8181	-25.5911	34.3495	-28.8635		1671.88	0.661748	-0.610493	3.97508	-4.88642	14.5587	-14.0179	25.6155	-25.4203
1679.69	-0.441917	-1.59768	1.87776	-8.07753	25.5172	-25.9762	32.8025	-27.9376		1679.69	0.542271	-0.490494	4.1009	-4.62111	15.3182	-14.9051	22.4648	-26.5657
1687.5	-0.751123	-1.54846	2.13618	-7.62386	23.9117	-25.7897	29.0856	-25.9878		1687.5	0.589241	-0.596739	4.80586	-4.49892	14.8261	-12.9429	28.882	-25.8299
1695.31	-0.650022	-2.06723	3.82963	-8.44232	23.6034	-24.4946	28.9935	-24.0769		1695.31	0.529477	-0.569162	5.37107	-5.05909	15.4605	-12.3627	26.8286	-27.8955
1703.12	-0.497497	-2.22768	5.04967	-8.79363	23.2815	-20.93	27.8914	-22.7735		1703.12	0.480935	-0.559887	5.3365	-4.40653	15.7806	-13.0196	29.8033	-27.881
1710.94	-1.11341	-2.4246	6.30217	-9.28863	20.0392	-19.3465	27.9739	-24.6007		1710.94	0.525793	-0.563625	5.21082	-3.96689	16.0334	-12.1498	31.875	-28.979
1718.75	-1.06519	-2.66058	6.99096	-10.4277	18.3339	-19.1987	28.3803	-25.9596		1718.75	0.616771	-0.578853	4.80749	-4.14106	15.4442	-12.1208	28.2997	-35.3915
1726.56	-1.06788	-2.65352	7.1133	-11.0679	14.6835	-17.1495	27.479	-25.2612		1726.56	0.478422	-0.581659	5.04605	-4.03342	13.0272	-11.8047	28.1399	-24.8925
1734.38	-1.29152	-2.99779	6.75244	-12.1987	14.0151	-14.9577	27.1295	-26.2867		1734.38	0.567162	-0.578057	4.27988	-3.87342	14.4064	-11.455	25.4183	-25.3767
1742.19	-1.53824	-3.33495	6.83506	-12.378	13.2839	-15.0993	27.9256	-27.3809		1742.19	0.529747	-0.587298	4.2272	-3.71429	12.8292	-9.65898	26.3663	-26.094
1750	-1.73221	-3.33677	6.64645	-13.1826	12.9254	-14.4995	27.4685	-28.8237		1750	0.445016	-0.669849	5.02972	-3.8611	12.1682	-10.122	24.6541	-25.5144
1757.81	-1.71166	-3.71703	6.98961	-13.0152	11.0915	-12.1856	31.4674	-29.4009		1757.81	0.520596	-0.646735	5.07857	-3.3303	13.5659	-9.73972	23.1042	-25.2527
1765.62	-1.29586	-3.68437	7.01147	-13.9004	10.3805	-11.2585	31.4602	-28.0746		1765.62	0.527165	-0.680217	4.72919	-5.11517	12.9978	-11.4169	24.729	-25.9678
1773.44	-1.44738	-3.16704	5.88999	-14.7286	11.4524	-11.4019	32.5739	-29.6863		1773.44	0.480474	-0.622258	4.91694	-5.08126	13.6487	-7.99326	25.7577	-22.93
1781.25	-1.5511	-2.64904	5.85632	-14.4309	10.4936	-9.42456	33.0075	-27.8604		1781.25	0.495539	-0.659096	5.75422	-4.71104	14.897	-8.67355	21.4295	-24.1599
1789.06	-1.30616	-2.49025	6.09427	-13.5568	9.62027	-9.46232	33.6497	-28.5373		1789.06	0.497619	-0.65505	5.84388	-4.70274	15.0413	-10.5124	20.0113	-21.956
1796.88	-1.36274	-2.77807	5.71853	-13.1175	10.227	-9.85371	34.4804	-28.2059		1796.88	0.527931	-0.640091	5.95199	-4.83583	14.5691	-11.2885	19.706	-26.1496
1804.69	-1.13305	-2.62021	4.68555	-11.6241	12.1446	-7.35711	35.4715	-28.1354		1804.69	0.500009	-0.597057	6.88791	-5.16571	14.8512	-11.0847	19.1771	-25.5776
1812.5	-1.35224	-2.46537	4.59541	-9.76929	11.9066	-8.92449	36.6543	-27.1485		1812.5	0.593729	-0.64029	5.61854	-4.64315	15.0411	-13.1949	22.146	-21.8631
1820.31	-1.054	-2.84007	3.92742	-7.53456	13.5864	-8.6075	34.8184	-27.2791		1820.31	0.449952	-0.620239	5.52251	-4.96106	14.368	-14.8361	18.5237	-19.4984
1828.12	-1.30626	-2.98677	3.07393	-6.04966	13.0034	-6.86716	35.0554	-27.4703		1828.12	0.546044	-0.724657	5.59494	-5.29706	16.9632	-16.1947	23.48	-25.2449
1835.94	-1.04597	-2.49567	1.10844	-5.89761	11.6699	-7.56288	34.3102	-27.8528		1835.94	0.457981	-0.559975	5.25969	-5.01414	16.8886	-17.1568	21.2732	-27.0976
1843.75	-1.08232	-2.02369	-0.576366	-6.70333	11.2578	-7.03172	34.0383	-26.1593		1843.75	0.560127	-0.536823	5.55444	-5.10312	18.3158	-15.8351	20.446	-22.4391
1851.56	-1.40388	-2.69549	-0.161178	-5.83362	8.99786	-8.4871	34.3745	-25.1018		1851.56	0.456438	-0.562319	4.81142	-5.22155	18.9528	-17.1178	20.9472	-26.1676
1859.38	-1.2574	-2.31344	0.464942	-5.12671	9.15758	-8.92478	32.4059	-24.5774		1859.38	0.477178	-0.507247	5.27166	-4.51399	18.0998	-17.9257	24.9535	-25.1028
1867.19	-1.5519	-2.4848	0.746373	-4.74677	9.66736	-10.0007	31.6865	-23.4653		1867.19	0.446581	-0.565628	5.97862	-5.1606	17.1629	-16.1049	24.1047	-27.0601
1875	-1.76364	-2.43522	1.08846	-4.76274	9.04866	-10.1275	29.7006	-22.3173		1875	0.46568	-0.582636	5.19234	-4.90522	16.5911	-17.6451	24.9559	-26.0334
1882.81	-1.53914	-2.29796	0.35684	-4.25313	5.93523	-10.373	29.6783	-22.4772		1882.81	0.422582	-0.657729	5.70685	-4.91184	13.4062	-16.8628	26.5904	-26.5305
1890.62	-1.64307	-2.22545	-0.0730582	-4.6354	6.8559	-11.198	29.5767	-21.6161		1890.62	0.438461	-0.61054	5.22423	-5.26132	16.4082	-14.9515	26.1418	-27.0078
1898.44	-1.27207	-2.28116	-0.512339	-5.83608	6.89527	-11.8691	28.0437	-21.7047		1898.44	0.44271	-0.520099	5.88436	-4.66703	15.2601	-13.6118	23.9673	-23.801
1906.25	-1.09149	-2.4028	-1.28086	-7.7369	5.631	-9.98191	28.9437	-21.9586		1906.25	0.387703	-0.631611	5.10882	-5.93327	15.6604	-13.571	24.6923	-22.0481
1914.06	-1.34363	-2.04573	-1.12076	-7.89662	6.69874	-11.0417	28.8849	-23.0078		1914.06	0.441072	-0.580837	4.53294	-5.09426	16.0635	-13.4699	22.8147	-23.3067
1921.88	-1.06064	-2.32791	0.29747	-7.69322	6.1528	-10.3354	27.7403	-22.7058		1921.88	0.399839	-0.578921	4.20715	-4.29746	14.648	-10.7803	24.8671	-26.785
1929.69	-1.22455	-3.02693	1.0557	-6.86168	6.9438	-11.0211	25.2931	-22.8803		1929.69	0.390018	-0.629094	3.78544	-3.81361	15.4167	-10.1198	21.2099	-26.7545
1937.5	-1.1233	-3.17011	1.47569	-5.63708	8.04786	-10.6188	24.8756	-24.2426		1937.5	0.42837	-0.578798	3.44977	-3.69587	12.7333	-9.80576	22.2015	-25.1473
1945.31	-1.39049	-3.09084	2.37018	-5.2913	7.02161	-11.1726	23.6979	-25.2447		1945.31	0.341671	-0.603673	3.62888	-3.77334	12.9802	-10.8314	19.693	-21.2682
1953.12	-1.22357	-3.27003	2.65788	-5.78172	6.2917	-11.7921	22.2384	-25.9488		1953.12	0.375993	-0.622662	3.61665	-3.74327	11.5635	-10.1248	16.7175	-21.3911
1960.94	-1.3757	-3.22374	1.95904	-6.95306	7.62623	-11.8992	20.8536	-25.1451		1960.94	0.427156	-0.562652	3.88553	-3.56243	14.4049	-10.5383	14.7983	-20.9584
1968.75	-1.73656	-3.17727	2.16841	-7.58704	7.55592	-12.1598	20.4783	-26.4377		1968.75	0.555735	-0.513901	3.84647	-3.38798	13.8013	-10.1002	18.4193	-18.3089
1976.56	-1.4427	-3.44216	2.76531	-8.17242	9.04253	-12.2458	18.7802	-26.3248		1976.56	0.491206	-0.535185	3.61662	-3.86173	13.9706	-9.65989	18.4457	-23.429
1984.38	-1.47971	-3.90108	4.05855	-9.40525	9.36523	-11.3514	16.5249	-25.6921		1984.38	0.624894	-0.566273	4.20378	-3.53394	16.2714	-10.9951	25.2836	-20.6752
1992.19	-1.65811	-4.06243	5.73688	-11.033	10.248	-12.3328	16.2719	-24.8567		1992.19	0.57435	-0.542005	4.26394	-3.22462	17.2556	-10.3707	26.8405	-23.1059
2000	-1.27309	-3.74716	6.40236	-11.4126	9.78564	-12.6558	17.2763	-24.3278		2000	0.566008	-0.486562	3.97069	-3.90274	15.7334	-10.2966	24.766	-22.1184

## Sheet: Fig5A
	20C
RB_0.52 phi	±RB_0.52 phi	RB_0.52 mu	±RB_0.52 mu	RB_0.46 phi	±RB_0.46 phi	RB_0.46 mu	±RB_0.46 mu	RB_0.36 phi	±RB_0.36 phi	RB_0.36 mu	±RB_0.36 mu	RB_0.22 phi	±RB_0.22 phi	RB_0.22 mu	±RB_0.22 mu
0.706	0.019	0.024	0.005	0.723	0.02	0.022	0.002	0.708	0.021	0.018	0.004	0.718	0.021	0.022	0.005
	40C
RB_0.52 phi	±RB_0.52 phi	RB_0.52 mu	±RB_0.52 mu	RB_0.46 phi	±RB_0.46 phi	RB_0.46 mu	±RB_0.46 mu	RB_0.36 phi	±RB_0.36 phi	RB_0.36 mu	±RB_0.36 mu	RB_0.22 phi	±RB_0.22 phi	RB_0.22 mu	±RB_0.22 mu
0.495	0.011	0.475	0.026	0.51	0.031	0.441	0.023	0.544	0.021	0.413	0.022	0.577	0.024	0.381	0.016

[truncated: 21 more sheets: Fig5B, Fig5C, Fig6, FigS3A, FigS3B, FigS3C, FigS4A, FigS4B, FigS4C, FigS4D, FigS4E, FigS4F, FigS5, FigS6A, FigS6B, FigS6C, FigS6D, FigS7, FigS8, FigS9 …]
